# Supplementary material for: What’s in the Gift? Towards a Molecular Dissection of Nuptial Feeding in a Cricket
Source: PLoS One. 2015 Oct 6;10(10):e0140191. doi: 10.1371/journal.pone.0140191 (PMC4595131; doi:10.1371/journal.pone.0140191)
Supplement: S1 File — (XLSX) [file pone.0140191.s004.xlsx]

## Sheet: Sheet1
S1 file. Details of the peptides used for identification of the SPX proteins against orthopteran-derived ESTs on InsectaCentral.
SPX6
ID	m/z	Charge	Peak mW	Peptide mW	Delta (Da)	Delta (ppm)	Ladder Score	Log Likeli hood	Start	End	Protein	Sequence	Modifications	Subs titu tions	Reten tion Time (min)	Query Tool
S1-3.36	947.433	2	1892.85	1892.85	-0.003324	-1.75608	64.6465	76.795	1	17	Unspecified36	DPNEADYSAALFPAEQR			24.24	De-novo
S1-3.37	947.433	2	1892.85	1892.85	-0.003224	-1.70325	64.6465	77.1429	1	17	Unspecified37	DPNQADYSAALFPAEQR	Deamidation Q	4	24.24	De-novo
S1-3.38	947.433	2	1892.85	1892.85	-0.003324	-1.75608	59.0476	76.5749	1	18	Unspecified38	DPNEADYSAALFPAEAGR			24.24	De-novo
S1-3.33	730.388	2	1458.76	1458.76	0.003176	2.1772	62.6667	50.1589	1	13	Unspecified33	ALALDETLDLTER			24.17	De-novo
S1-3.34	730.388	2	1458.76	1458.76	0.003176	2.1772	62.6667	50.4963	1	13	Unspecified34	LAALDETLDLTER			24.17	De-novo
S1-3.35	730.388	2	1458.76	1458.76	0.003176	2.1772	62.6667	51.6422	1	13	Unspecified35	ALALDETLDLQTR	Deamidation Q	11	24.17	De-novo
S1-3.27	736.876	2	1471.74	1471.73	0.002176	1.47853	46.9136	47.9167	1	14	Unspecified27	QAVCSLLDNPGVAK	Deamidation Q / Carbamidomethyl C	1 / 4	22.92	De-novo
S1-3.28	736.876	2	1471.74	1471.73	0.002176	1.47853	46.9136	47.7702	1	14	Unspecified28	AQVCSLLDNPGVAK	Deamidation Q / Carbamidomethyl C	2 / 4	22.92	De-novo
S1-3.29	736.876	2	1471.74	1471.75	-0.009024	-6.1315	49.3827	46.947	1	14	Unspecified29	AECRSLLDNPGVAK			22.92	De-novo
S1-3.18	531.241	2	1060.47	1060.46	0.000976	0.920351	62.2222	101.507	1	8	Unspecified18	VVCYYDSR	Carbamidomethyl C	3	18.05	De-novo
S1-3.19	531.241	2	1060.47	1060.46	0.000976	0.920351	62.2222	102.631	1	8	Unspecified19	VVCYYNSR	Carbamidomethyl C / Deamidation N	3 / 6	18.05	De-novo
S1-3.20	531.241	2	1060.47	1060.46	0.000976	0.920351	48.8889	91.6951	1	8	Unspecified20	VVCYDYSR	Carbamidomethyl C	3	18.05	De-novo
S1-3.10	430.237	2	858.458	858.456	0.001776	2.06883	48.8889	65.4976	1	8	Unspecified10	LTADQGVR			16.86	De-novo
S1-3.11	430.237	2	858.458	858.456	0.001776	2.06883	48.8889	62.2113	1	8	Unspecified11	LTADGQVR			16.86	De-novo
S1-3.53	577.255	2	1152.49	1152.5	-0.003924	-3.40478	45.098	40.1101	1	9	Unspecified53	FSTDPDRCR	Carbamidomethyl C	8	18.05	De-novo
S1-3.54	577.255	2	1152.49	1152.49	0.000876	0.760091	66.6667	38.8268	1	10	Unspecified54	FSTDPDTQDK			18.05	De-novo
S1-3.55	577.255	2	1152.49	1152.49	0.000976	0.84686	50.8772	37.4848	1	10	Unspecified55	FSTDPDTNEK			18.05	De-novo
Total Score: 394			IC109027AaApep254			Laupala kohalensis chitinase-like
Score = 102 (52.6 bits)							Score = 56 (29.7 bits)						Score = 51 (27.2 bits)
Identities = 14/17 (82%), Positives = 15/17 (88%)							Identities = 8/10 (80%), Positives = 9/10 (90%)						Identities = 7/10 (70%), Positives = 8/10 (80%)
Query: 421 DPNEADYSAALFPAEQR 437							Query: 393 LAALDETLDL 402						Query: 304 AQVCSLLDNP 313
+P EADY AALFPAEQR							+AALDE LDL						A+VCSL D P
Sbjct: 248 EPEEADYPAALFPAEQR 264							Sbjct: 68 IAALDESLDL 77						Sbjct: 333 AEVCSLVDSP 342
Score = 50 (26.7 bits)							Score = 50 (26.7 bits)						Score = 47 (25.2 bits)
Identities = 6/8 (75%), Positives = 7/8 (87%)							Identities = 7/7 (100%), Positives = 7/7 (100%)						Identities = 8/10 (80%), Positives = 8/10 (80%)
Query: 199 VVCYYDSR 206							Query: 113 TADGQVR 119						Query: 409 ALDETLDLQT 418
V C+YDSR							TADGQVR						ALDE LDL T
Sbjct: 23 VMCFYDSR 30							Sbjct: 269 TADGQVR 275						Sbjct: 70 ALDESLDLST 79
Score = 38 (20.7 bits)
Identities = 5/5 (100%), Positives = 5/5 (100%)
Query: 695 TDPDT 699
TDPDT
Sbjct: 382 TDPDT 386
ID	m/z	Charge	Peak mW	Peptide mW	Delta (Da)	Delta (ppm)	Ladder Score	Log Likeli hood	Start	End	Protein	Sequence	Modifications	Subs titu tions	Reten tion Time (min)	Query Tool
S1-3.36	947.433	2	1892.85	1892.85	-0.003324	-1.75608	64.6465	76.795	1	17	Unspecified36	DPNEADYSAALFPAEQR			24.24	De-novo
S1-3.37	947.433	2	1892.85	1892.85	-0.003224	-1.70325	64.6465	77.1429	1	17	Unspecified37	DPNQADYSAALFPAEQR	Deamidation Q	4	24.24	De-novo
S1-3.38	947.433	2	1892.85	1892.85	-0.003324	-1.75608	59.0476	76.5749	1	18	Unspecified38	DPNEADYSAALFPAEAGR			24.24	De-novo
S1-3.33	730.388	2	1458.76	1458.76	0.003176	2.1772	62.6667	50.1589	1	13	Unspecified33	ALALDETLDLTER			24.17	De-novo
S1-3.34	730.388	2	1458.76	1458.76	0.003176	2.1772	62.6667	50.4963	1	13	Unspecified34	LAALDETLDLTER			24.17	De-novo
S1-3.35	730.388	2	1458.76	1458.76	0.003176	2.1772	62.6667	51.6422	1	13	Unspecified35	ALALDETLDLQTR	Deamidation Q	11	24.17	De-novo
S1-3.18	531.241	2	1060.47	1060.46	0.000976	0.920351	62.2222	101.507	1	8	Unspecified18	VVCYYDSR	Carbamidomethyl C	3	18.05	De-novo
S1-3.19	531.241	2	1060.47	1060.46	0.000976	0.920351	62.2222	102.631	1	8	Unspecified19	VVCYYNSR	Carbamidomethyl C / Deamidation N	3 / 6	18.05	De-novo
S1-3.20	531.241	2	1060.47	1060.46	0.000976	0.920351	48.8889	91.6951	1	8	Unspecified20	VVCYDYSR	Carbamidomethyl C	3	18.05	De-novo
Total Score: 203			IC109027AaApep124			Laupala kohalensis chitinase-like
Score = 55 (29.2 bits)							Score = 51 (27.2 bits)						Score = 50 (26.7 bits)
Identities = 8/11 (72%), Positives = 9/11 (81%)							Identities = 8/9 (88%), Positives = 8/9 (88%)						Identities = 6/8 (75%), Positives = 7/8 (87%)
Query: 421 DPNEADYSAAL 431							Query: 394 AALDETLDL 402						Query: 199 VVCYYDSR 206
+P EADY AAL							AALDE LDL						V C+YDSR
Sbjct: 248 EPEEADYPAAL 258							Sbjct: 69 AALDESLDL 77						Sbjct: 23 VMCFYDSR 30
Score = 47 (25.2 bits)
Identities = 8/10 (80%), Positives = 8/10 (80%)
Query: 409 ALDETLDLQT 418
ALDE LDL T
Sbjct: 70 ALDESLDLST 79
SPX12
ID	m/z	Charge	Peak mW	Peptide mW	Delta (Da)	Delta (ppm)	Ladder Score	Log Likeli hood	Start	End	Protein	Sequence	Modifications	Subs titu tions	Reten tion Time (min)	Query Tool
S1-3.36	728.887	2	1455.76	1455.76	0.001976	1.35737	66.6667	55.9869	1	13	Unspecified36	TLNLDGEPLSLER			25.18	De-novo
S1-3.37	728.887	2	1455.76	1455.76	0.001976	1.35737	58.6667	55.1123	1	13	Unspecified37	TLNLDGELPSLER			25.18	De-novo
S1-3.25	746.378	2	1490.74	1490.74	7.6e-05	0.0509814	50.6667	76.5988	1	13	Unspecified25	DTLAETCLTNVVR	Carbamidomethyl C	7	22.21	De-novo
S1-3.26	746.378	2	1490.74	1490.74	7.6e-05	0.0509814	53.3333	76.381	1	13	Unspecified26	TDLAETCLTNVVR	Carbamidomethyl C	7	22.21	De-novo
S1-3.27	746.378	2	1490.74	1490.74	7.6e-05	0.0509814	53.3333	75.8223	1	13	Unspecified27	SELAETCLTNVVR	Carbamidomethyl C	7	22.21	De-novo
S1-3.13	599.786	2	1197.56	1197.57	-0.017124	-14.2989	44.9275	47.9456	1	12	Unspecified13	SGSGVGVHEVNR	Deamidation N	11	19.92	De-novo
S1-3.14	599.786	2	1197.56	1197.57	-0.017124	-14.2989	42.029	47.6955	1	12	Unspecified14	GSSGVGVHEVNR	Deamidation N	11	19.92	De-novo
S1-3.15	599.786	2	1197.56	1197.57	-0.017124	-14.2989	52.381	44.6204	1	11	Unspecified15	SGSNVVHEVDR			19.92	De-novo
Total Score: 189				IC7000AaApep116			Gryllus firmus Fasciclin-like
Score = 87 (45.3 bits)								Score = 67 (35.3 bits)						Score = 35 (19.3 bits)
Identities = 13/13 (100%), Positives = 13/13 (100%)								Identities = 8/10 (80%), Positives = 10/10 (100%)						Identities = 5/7 (71%), Positives = 6/7 (85%)
Query: 471 TLNLDGEPLSLER 483								Query: 319 AETCLTNVVR 328						Query: 217 VVHEVDR 223
TLNLDGEPLSLER								A+TC+TNVVR						+VH VDR
Sbjct: 164 TLNLDGEPLSLER 176								Sbjct: 136 ADTCITNVVR 145						Sbjct: 65 IVHVVDR 71
SPX15
ID	m/z	Charge	Peak mW	Peptide mW	Delta (Da)	Delta (ppm)	Ladder Score	Log Likeli hood	Start	End	Protein	Sequence	Modifications	Subs titu tions	Reten tion Time (min)	Query Tool
S1-3.57	628.852	2	1255.69	1255.69	7.6e-05	0.0605246	61.9048	107.801	1	11	Unspecified57	NLQLESVQGLR			21.62	De-novo
S1-3.58	628.852	2	1255.69	1255.69	0.000176	0.140162	53.9683	106.99	1	11	Unspecified58	NLQLESVQVAR			21.62	De-novo
S1-3.8	508.283	2	1014.55	1014.55	0.001276	1.2577	47.0588	77.2263	1	9	Unspecified8	EYAVAVVHK			18.21	De-novo
S1-3.9	508.283	2	1014.55	1014.55	0.001276	1.2577	47.0588	76.7369	1	9	Unspecified9	YEAVAVVHK			18.21	De-novo
S1-3.10	508.283	2	1014.55	1014.55	0.001276	1.2577	47.0588	77.6006	1	9	Unspecified10	QYAVAVVHK	Deamidation Q	1	18.21	De-novo
S1-3.51	562.807	2	1123.6	1123.6	-0.001124	-1.00036	57.8947	66.7109	1	10	Unspecified51	PQNDPLLTAR			20.7	De-novo
S1-3.52	562.807	2	1123.6	1123.6	-0.001124	-1.00036	57.8947	66.2356	1	10	Unspecified52	PQNDPLLATR			20.7	De-novo
S1-3.53	562.807	2	1123.6	1123.6	-0.001124	-1.00036	54.386	65.3081	1	10	Unspecified53	QPNDPLLTAR			20.7	De-novo
S1-3.21	493.243	2	984.47	984.466	0.003476	3.53085	55.5556	46.9557	1	8	Unspecified21	FSGYDQLR			20.54	De-novo
S1-3.22	493.243	2	984.47	984.466	0.003476	3.53085	68.8889	44.6694	1	8	Unspecified22	FSGYDLQR			20.54	De-novo
S1-3.23	493.243	2	984.47	984.466	0.003476	3.53085	55.5556	45.4046	1	8	Unspecified23	FSGYNQLR	Deamidation N	5	20.54	De-novo
Total Score: 284			IC7000AaApep89		Gryllus firmus transferrin
Score = 74 (38.1 bits)							Score = 67 (34.7 bits)					Score = 53 (27.8 bits)
Identities = 9/11 (81%), Positives = 11/11 (100%)							Identities = 9/9 (100%), Positives = 9/9 (100%)					Identities = 8/9 (88%), Positives = 8/9 (88%)
Query: 654 NLQLESVQGLR 664							Query: 94 YEAVAVVHK 102					Query: 589 QNDPLLTAR 597
NLQ+ESVQG+R							YEAVAVVHK					QND LLTAR
Sbjct: 34 NLQIESVQGIR 44							Sbjct: 25 YEAVAVVHK 33					Sbjct: 75 QNDSLLTAR 83
Score = 51 (26.8 bits)							Score = 39 (20.9 bits)
Identities = 7/8 (87%), Positives = 7/8 (87%)							Identities = 5/5 (100%), Positives = 5/5 (100%)
Query: 387 LVGDWSPD 394							Query: 230 FSGYD 234
LVGDWS D							FSGYD
Sbjct: 99 LVGDWSSD 106							Sbjct: 136 FSGYD 140
ID	m/z	Charge	Peak mW	Peptide mW	Delta (Da)	Delta (ppm)	Ladder Score	Log Likeli hood	Start	End	Protein	Sequence	Modifications	Subs titu tions	Reten tion Time (min)	Query Tool
S1-3.8	508.283	2	1014.55	1014.55	0.001276	1.2577	47.0588	77.2263	1	9	Unspecified8	EYAVAVVHK			18.21	De-novo
S1-3.9	508.283	2	1014.55	1014.55	0.001276	1.2577	47.0588	76.7369	1	9	Unspecified9	YEAVAVVHK			18.21	De-novo
S1-3.10	508.283	2	1014.55	1014.55	0.001276	1.2577	47.0588	77.6006	1	9	Unspecified10	QYAVAVVHK	Deamidation Q	1	18.21	De-novo
S1-3.48	590.302	2	1178.59	1178.54	0.048476	41.1323	56.1404	105.542	1	10	Unspecified48	TLCQPGEEFR			20.41	De-novo
S1-3.49	590.302	2	1178.59	1178.52	0.067176	57.0003	71.9298	103.264	1	10	Unspecified49	TTNEPGEEFR			20.41	De-novo
S1-3.50	590.302	2	1178.59	1178.56	0.030776	26.1133	53.9683	103.557	1	11	Unspecified50	TLGSSPGEEFR			20.41	De-novo
S1-3.33	686.83	2	1371.64	1371.65	-0.008724	-6.36021	37.6812	29.8807	1	12	Unspecified33	LVDGWSPDGRDR			21.97	De-novo
S1-3.34	686.83	2	1371.64	1371.65	-0.008724	-6.36021	52.1739	29.794	1	12	Unspecified34	LVGDWSPDRGDR			21.97	De-novo
S1-3.35	686.83	2	1371.64	1371.65	-0.008724	-6.36021	46.3768	29.4909	1	12	Unspecified35	LVGDWSPDGRDR			21.97	De-novo
S1-3.57	628.852	2	1255.69	1255.69	7.6e-05	0.0605246	61.9048	107.801	1	11	Unspecified57	NLQLESVQGLR			21.62	De-novo
S1-3.58	628.852	2	1255.69	1255.69	0.000176	0.140162	53.9683	106.99	1	11	Unspecified58	NLQLESVQVAR			21.62	De-novo
S1-3.21	493.243	2	984.47	984.466	0.003476	3.53085	55.5556	46.9557	1	8	Unspecified21	FSGYDQLR			20.54	De-novo
S1-3.22	493.243	2	984.47	984.466	0.003476	3.53085	68.8889	44.6694	1	8	Unspecified22	FSGYDLQR			20.54	De-novo
S1-3.23	493.243	2	984.47	984.466	0.003476	3.53085	55.5556	45.4046	1	8	Unspecified23	FSGYNQLR	Deamidation N	5	20.54	De-novo
Total Score: 259			IC109027AaApep139			Laupala kohalensis transferrin
Score = 67 (34.7 bits)							Score = 59 (30.8 bits)						Score = 48 (25.4 bits)
Identities = 9/9 (100%), Positives = 9/9 (100%)							Identities = 8/10 (80%), Positives = 8/10 (80%)						Identities = 7/8 (87%), Positives = 7/8 (87%)
Query: 94 YEAVAVVHK 102							Query: 565 TTNEPGEEFR 574						Query: 387 LVGDWSPD 394
YEAVAVVHK							TT EP EEFR						LVG WSPD
Sbjct: 106 YEAVAVVHK 114							Sbjct: 96 TTEEPAEEFR 105						Sbjct: 184 LVGTWSPD 191
Score = 46 (24.4 bits)							Score = 39 (20.9 bits)
Identities = 7/11 (63%), Positives = 9/11 (81%)							Identities = 5/5 (100%), Positives = 5/5 (100%)
Query: 654 NLQLESVQGLR 664							Query: 230 FSGYD 234
+L + SVQGLR							FSGYD
Sbjct: 115 DLDISSVQGLR 125							Sbjct: 221 FSGYD 225
ID	m/z	Charge	Peak mW	Peptide mW	Delta (Da)	Delta (ppm)	Ladder Score	Log Likeli hood	Start	End	Protein	Sequence	Modifications	Subs titu tions	Reten tion Time (min)	Query Tool
S1-3.30	756.835	2	1511.65	1511.66	-0.005724	-3.78657	52.1739	96.3492	1	12	Unspecified30	SSDYELLCPDWK	Carbamidomethyl C	8	21.62	De-novo
S1-3.31	756.835	2	1511.65	1511.66	-0.005724	-3.78657	59.4203	94.9114	1	12	Unspecified31	SSDYELLCDPWK	Carbamidomethyl C	8	21.62	De-novo
S1-3.32	756.835	2	1511.65	1511.66	-0.005724	-3.78657	52.1739	95.9697	1	12	Unspecified32	SSDYELLCPNWK	Carbamidomethyl C / Deamidation N	8 / 10	21.62	De-novo
S1-3.8	508.283	2	1014.55	1014.55	0.001276	1.2577	47.0588	77.2263	1	9	Unspecified8	EYAVAVVHK			18.21	De-novo
S1-3.9	508.283	2	1014.55	1014.55	0.001276	1.2577	47.0588	76.7369	1	9	Unspecified9	YEAVAVVHK			18.21	De-novo
S1-3.10	508.283	2	1014.55	1014.55	0.001276	1.2577	47.0588	77.6006	1	9	Unspecified10	QYAVAVVHK	Deamidation Q	1	18.21	De-novo
S1-3.39	441.564	3	1321.67	1321.68	-0.010536	-7.97169	50.8772	35.6469	1	10	Unspecified39	LQDYRPDFLR			24.99	De-novo
S1-3.40	441.564	3	1321.67	1321.68	-0.010536	-7.97169	49.1228	35.4535	1	10	Unspecified40	LQYDRPDFLR			24.99	De-novo
S1-3.41	441.564	3	1321.67	1321.68	-0.010536	-7.97169	47.3684	35.4129	1	10	Unspecified41	LQDYRPDLFR			24.99	De-novo
S1-3.36	634.29	2	1266.56	1266.57	-0.002124	-1.67697	43.8596	26.3357	1	10	Unspecified36	EAYYGYQAFR			23.69	De-novo
S1-3.37	634.29	2	1266.56	1266.57	-0.002124	-1.67697	38.5965	26.0812	1	10	Unspecified37	AEYYGYQAFR			23.69	De-novo
S1-3.38	634.29	2	1266.56	1266.57	-0.002124	-1.67697	46.0317	27.1091	1	11	Unspecified38	EAYYGYAGAFR			23.69	De-novo
Total Score: 197			IC109027AaApep175			Laupala kohalensis transferrin
Score = 68 (35.2 bits)						Score = 48 (25.4 bits)						Score = 46 (24.4 bits)
Identities = 9/10 (90%), Positives = 9/10 (90%)						Identities = 7/8 (87%), Positives = 7/8 (87%)						Identities = 6/6 (100%), Positives = 6/6 (100%)
Query: 361 SSDYELLCPN 370						Query: 85 YAVAVVHK 92						Query: 473 RPDLFR 478
S DYELLCPN						YAVAVV K						RPDLFR
Sbjct: 165 SNDYELLCPN 174						Sbjct: 30 YAVAVVRK 37						Sbjct: 224 RPDLFR 229
Score = 35 (19.0 bits)
Identities = 5/5 (100%), Positives = 5/5 (100%)
Query: 441 AGAFR 445
AGAFR
Sbjct: 126 AGAFR 130
