# Supplementary material for: What’s in the Gift? Towards a Molecular Dissection of Nuptial Feeding in a Cricket
Source: PLoS One. 2015 Oct 6;10(10):e0140191. doi: 10.1371/journal.pone.0140191 (PMC4595131; doi:10.1371/journal.pone.0140191)
Supplement: S2 File — (XLSX) [file pone.0140191.s005.xlsx]

## Sheet: Sheet1
S2 file. Details of the peptides used for identification of the SPX proteins against the G. sigillatus accessory gland transcriptome
SPX1a
ID	m/z	Charge	Peak mW	Peptide mW	Delta (Da)	Delta (ppm)	Ladder Score	Log Likeli hood	Start	End	Protein	Sequence	Modifications	Subs titu tions	Reten tion Time (min)	Query Tool
S1-3.9	681.351	2	1360.69	1360.68	0.002276	1.67269	58.6207	63.9167	1	15	Unspecified39	SADVANTVLGATGGK	Deamidation N	6	25.85	De-novo
S1-3.9_m1	681.307	2	1360.6	1360.68	-0.084324	-61.9718	77.0115	415.777	1	15	Unspecified39	SADVANTVLGATGGK	Deamidation N	6	32.37	De-novo
S1-3.9_s2	681.307	2	1360.6	1360.68	-0.084324	-61.9718	77.0115	415.777	1	15	Unspecified9	SADVANTVLGATGGK			32.37	De-novo
S1-3.10	681.351	2	1360.69	1360.68	0.002276	1.67269	56.3218	63.6001	1	15	Unspecified10	ASDVANTVLGATGGK	Deamidation N	6	25.85	De-novo
S1-3.11	681.351	2	1360.69	1360.68	0.002276	1.67269	58.6207	63.989	1	15	Unspecified11	SADVADTVLGATGGK			25.85	De-novo
S1-3.11_m1	681.307	2	1360.6	1360.68	-0.084324	-61.9718	77.0115	418.533	1	15	Unspecified11	SADVADTVLGATGGK			32.37	De-novo
S1-3.11_s2	681.307	2	1360.6	1360.68	-0.084324	-61.9718	77.0115	418.533	1	15	Unspecified38	SADVADTVLGATGGK			32.37	De-novo
S1-3.20	644.853	2	1287.69	1287.67	0.022776	17.6878	66.6667	63.6955	1	13	Unspecified20	STAVGVGDQLVDK			28.15	De-novo
S1-3.21	644.853	2	1287.69	1287.67	0.022676	17.6101	66.6667	63.6835	1	13	Unspecified21	TSAVGVGDQLVDK			28.15	De-novo
S1-3.22	644.853	2	1287.69	1287.67	0.022776	17.6878	66.6667	61.8006	1	13	Unspecified22	STAVGVGNQLVDK	Deamidation N	8	28.15	De-novo
S1-3.39	753.868	2	1505.72	1505.77	-0.053124	-35.2802	72.043	382.755	1	16	Unspecified41	FASTAVGVSVGPATNK	Deamidation N	15	33.66	De-novo
S1-3.40	753.868	2	1505.72	1505.77	-0.053124	-35.2802	76.3441	381.466	1	16	Unspecified42	AFSTAVGVSVGPATNK	Deamidation N	15	33.66	De-novo
S1-3.41	753.868	2	1505.72	1505.77	-0.053124	-35.2802	72.043	378.877	1	16	Unspecified43	FASTAVGVSVGPATDK			33.66	De-novo
S1-3.44	771.417	2	1540.82	1540.83	-0.011324	-7.34929	60	45.8182	1	13	Unspecified46	QQAAPVRFLMRPQ			34.1	De-novo
S1-3.45	771.417	2	1540.82	1540.83	-0.011224	-7.28439	60	45.5079	1	13	Unspecified47	QQAAPVRLFMRPQ			34.1	De-novo
S1-3.46	771.417	2	1540.82	1540.83	-0.011324	-7.34929	68	45.3783	1	13	Unspecified48	QQAAPVRFLRMPQ			34.1	De-novo
Total Score: 270
Score = 92 (48.6 bits)							Score = 88 (46.6 bits)							Score = 54 (29.3 bits)
Identities = 14/15 (93%), Positives = 15/15 (100%)							Identities = 12/13 (92%), Positives = 13/13 (100%)							Identities = 8/8 (100%), Positives = 8/8 (100%)
Query: 139 ASDVANTVLGATGGK 153							Query: 295 STAVGVGDQLVDK 307							Query: 555 AFSTAVGV 562
ASDVA+TVLGATGGK							STAVGVGDQ+VDK							AFSTAVGV
Sbjct: 80 ASDVADTVLGATGGK 94							Sbjct: 67 STAVGVGDQIVDK 79							Sbjct: 65 AFSTAVGV 72
Score = 36 (20.1 bits)
Identities = 5/5 (100%), Positives = 5/5 (100%)
Query: 617 QQAAP 621
QQAAP
Sbjct: 95 QQAAP 99
SPX1c
ID	m/z	Charge	Peak mW	Peptide mW	Delta (Da)	Delta (ppm)	Ladder Score	Log Likeli hood	Start	End	Protein	Sequence	Modifications	Subs titu tions	Reten tion Time (min)	Query Tool
S1-3.63	867.488	2	1732.96	1732.96	-0.002624	-1.51417	56.5657	237.367	1	17	Unspecified63	QAPGPVYAQPAGPVLLR			44.85	De-novo
S1-3.64	867.488	2	1732.96	1732.96	-0.002624	-1.51417	56.5657	236.673	1	17	Unspecified64	AQPGPVYAQPAGPVLLR			44.85	De-novo
S1-3.52	767.894	2	1533.77	1533.77	0.005176	3.3747	78.1609	224.918	1	15	Unspecified52	FADTAVGVGDQLVDK			42.83	De-novo
S1-3.53	767.894	2	1533.77	1533.77	0.005176	3.3747	78.1609	224.262	1	15	Unspecified53	FADTAVGVDGQLVDK			42.83	De-novo
S1-3.54	767.894	2	1533.77	1533.77	0.005176	3.3747	75.8621	223.565	1	15	Unspecified54	AFDTAVGVGDQLVDK			42.83	De-novo
S1-3.74	700.378	2	1398.74	1398.74	0.004876	3.48601	58.6207	106.98	1	15	Unspecified74	SADVADTVLGLPGGK			46.69	De-novo
S1-3.75	700.378	2	1398.74	1398.74	0.004876	3.48601	56.3218	106.168	1	15	Unspecified75	ASDVADTVLGLPGGK			46.69	De-novo
S1-3.76	700.378	2	1398.74	1398.74	0.004776	3.41451	51.7241	105.925	1	15	Unspecified76	SADVADTVLGPLGGK			46.69	De-novo
S1-3.86	593.317	2	1184.62	1184.62	-0.000324	-0.273506	71.4286	142.156	1	11	Unspecified86	FDGLLGHLADK			51.17	De-novo
S1-3.87	593.317	2	1184.62	1184.62	-0.000324	-0.273506	68.254	141.17	1	11	Unspecified87	DFGLLGHLADK			51.17	De-novo
S1-3.88	593.317	2	1184.62	1184.62	-0.000324	-0.273506	61.9048	134.469	1	11	Unspecified88	FDGLLGHLGEK			51.17	De-novo
S1-3.77	1048.09	2	2094.17	2094.16	0.005776	2.75814	41.0256	235.756	1	20	Unspecified77	FSQVVPGPVYAQPAPGVLLR			47.36	De-novo
S1-3.78	1048.09	2	2094.17	2094.16	0.005776	2.75814	41.0256	234.58	1	20	Unspecified78	SFQVVPGPVYAQPAPGVLLR			47.36	De-novo
S1-3.79	1048.09	2	2094.17	2094.16	0.005776	2.75814	44.4444	234.658	1	20	Unspecified79	FSQVVPGPVYAQPAGPVLLR			47.36	De-novo
S1-3.101	968.14	3	2901.4	2901.4	-0.003236	-1.11532	35.2941	265.656	1	26	Unspecified101	YNSKNDVEPQDLPSDQLVDLTVGNNK			57.22	De-novo
S1-3.102	968.14	3	2901.4	2901.4	-0.003236	-1.11532	36.6013	265.656	1	26	Unspecified102	NYSKNDVEPQDLPSDQLVDLTVGNNK			57.22	De-novo
S1-3.103	968.14	3	2901.4	2901.4	-0.003236	-1.11532	31.4465	266.786	1	27	Unspecified103	YNGVSSNVEPQDLPSDQLVDLTVGNNK			57.22	De-novo
Total Score: 432
Score = 120 (61.7 bits)								Score = 99 (51.2 bits)					Score = 98 (50.7 bits)
Identities = 17/17 (100%), Positives = 17/17 (100%)								Identities = 13/15 (86%), Positives = 15/15 (100%)					Identities = 15/15 (100%), Positives = 15/15 (100%)
Query: 855 AQPGPVYAQPAGPVLLR 871								Query: 721 AFDTAVGVGDQLVDK 735					Query: 551 ASDVADTVLGATGSK 565
AQPGPVYAQPAGPVLLR								AF+TAVGVGDQ+VDK					ASDVADTVLGATGSK
Sbjct: 96 AQPGPVYAQPAGPVLLR 112								Sbjct: 57 AFNTAVGVGDQIVDK 71					Sbjct: 72 ASDVADTVLGATGSK 86
Score = 66 (34.7 bits)								Score = 49 (26.3 bits)
Identities = 10/10 (100%), Positives = 10/10 (100%)								Identities = 8/13 (61%), Positives = 8/13 (61%)
Query: 1280 FGLLGHLADK 1289								Query: 1055 QVVPGPVYAQPAP 1067
FGLLGHLADK								Q P VYAQP P
Sbjct: 47 FGLLGHLADK 56								Sbjct: 88 QAAPSVVYAQPGP 100
SPX1d
ID	m/z	Charge	Peak mW	Peptide mW	Delta (Da)	Delta (ppm)	Ladder Score	Log Likeli hood	Start	End	Protein	Sequence	Modifications	Subs titu tions	Reten tion Time (min)	Query Tool
S1-3.33	753.898	2	1505.78	1505.77	0.006976	4.63284	71.2644	84.3299	1	15	Unspecified33	FASTAVGVGDQLVDK			42.15	De-novo
S1-3.34	753.898	2	1505.78	1505.77	0.006976	4.63284	73.5632	84.0514	1	15	Unspecified34	FASTAVGVDGQLVDK			42.15	De-novo
S1-3.35	753.898	2	1505.78	1505.77	0.006976	4.63284	68.9655	83.0325	1	15	Unspecified35	AFSTAVGVGDQLVDK			42.15	De-novo
S1-3.48	579.321	2	1156.63	1156.62	0.002176	1.88134	68.254	101.247	1	11	Unspecified48	FSGLLGHLADK			45.57	De-novo
S1-3.49	579.321	2	1156.63	1156.62	0.002176	1.88134	68.254	100.337	1	11	Unspecified49	SFGLLGHLADK			45.57	De-novo
S1-3.50	579.321	2	1156.63	1156.62	0.002176	1.88134	68.254	97.0128	1	11	Unspecified50	FSGLLGHLEGK			45.57	De-novo
S1-3.22	681.347	2	1360.68	1360.68	-0.004124	-3.03083	55.5556	71.3174	1	14	Unspecified22	SADVADTVLQTGGK			41.27	De-novo
S1-3.23	681.347	2	1360.68	1360.68	-0.004124	-3.03083	53.0864	70.8246	1	14	Unspecified23	ASDVADTVLQTGGK			41.27	De-novo
S1-3.88	700.377	2	1398.74	1398.74	0.003676	2.62809	39.0805	43.8316	1	15	Unspecified88	SADVADTVLGPAGVK			46.57	De-novo
S1-3.89	700.377	2	1398.74	1398.74	0.003676	2.62809	45.977	43.6989	1	15	Unspecified89	SADVADTVLGPAVGK			46.57	De-novo
S1-3.90	700.377	2	1398.74	1398.75	-0.011524	-8.23878	35.8025	42.6205	1	14	Unspecified90	SADVWTVLGPAGVK			46.57	De-novo
Total Score: 294
Score = 103 (53.3 bits)								Score = 72 (37.8 bits)					Score = 60 (31.8 bits)
Identities = 14/15 (93%), Positives = 15/15 (100%)								Identities = 11/11 (100%), Positives = 11/11 (100%)					Identities = 9/9 (100%), Positives = 9/9 (100%)
Query: 413 AFSTAVGVGDQLVDK 427								Query: 677 SFGLLGHLADK 687					Query: 240 ASDVADTVL 248
AFSTAVGVGDQ+VDK								SFGLLGHLADK					ASDVADTVL
Sbjct: 65 AFSTAVGVGDQIVDK 79								Sbjct: 54 SFGLLGHLADK 64					Sbjct: 80 ASDVADTVL 88
Score = 59 (31.3 bits)
Identities = 10/13 (76%), Positives = 10/13 (76%)
Query: 1408 DVADTVLGPAGVK 1420
DVADTVLG G K
Sbjct: 82 DVADTVLGASGSK 94
SPX1e
ID	m/z	Charge	Peak mW	Peptide mW	Delta (Da)	Delta (ppm)	Ladder Score	Log Likeli hood	Start	End	Protein	Sequence	Modifications	Subs titu tions	Reten tion Time (min)	Query Tool
S1-3.68	787.367	2	1572.72	1572.78	-0.060024	-38.1643	71.2644	374.905	1	15	Unspecified68	WADTAVGVGDQLVDK			44.23	De-novo
S1-3.69	787.367	2	1572.72	1572.78	-0.060024	-38.1643	68.9655	367.008	1	15	Unspecified69	AWDTAVGVGDQLVDK			44.23	De-novo
S1-3.70	787.367	2	1572.72	1572.78	-0.060024	-38.1643	65.5172	366.919	1	15	Unspecified70	WADTAVGVGDLQVDK			44.23	De-novo
S1-3.80	946.026	2	1890.04	1890.04	-0.003124	-1.65287	41.4141	94.3781	1	17	Unspecified80	FYAPSLLYAQPGPVLVR			49.81	De-novo
S1-3.81	946.026	2	1890.04	1890.04	-0.003124	-1.65287	45.4545	94.043	1	17	Unspecified81	FYAPSLLYAQPGVPLVR			49.81	De-novo
S1-3.82	946.026	2	1890.04	1890.04	-0.003124	-1.65287	39.3939	93.2232	1	17	Unspecified82	YFAPSLLYAQPGPVLVR			49.81	De-novo
S1-3.44	703.344	2	1404.67	1404.67	-0.000924	-0.657804	63.2184	122.963	1	15	Unspecified44	SADVADTVLGASGDK			40.48	De-novo
S1-3.45	703.344	2	1404.67	1404.67	-0.000924	-0.657804	60.9195	121.875	1	15	Unspecified45	ASDVADTVLGASGDK			40.48	De-novo
S1-3.46	703.344	2	1404.67	1404.67	-0.000924	-0.657804	60.9195	120.602	1	15	Unspecified46	GTDVADTVLGASGDK			40.48	De-novo
S1-3.86	593.317	2	1184.62	1184.62	-0.000924	-0.779998	69.8413	130.421	1	11	Unspecified86	FDGLLGHLADK			51.16	De-novo
S1-3.87	593.317	2	1184.62	1184.62	-0.000924	-0.779998	66.6667	129.28	1	11	Unspecified87	DFGLLGHLADK			51.16	De-novo
S1-3.88	593.317	2	1184.62	1184.62	-0.000924	-0.779998	60.3175	123.046	1	11	Unspecified88	FDGLLGHALDK			51.16	De-novo
Total Score: 365
Score = 109 (56.3 bits)								Score = 103 (53.3 bits)					Score = 87 (45.3 bits)
Identities = 14/15 (93%), Positives = 15/15 (100%)								Identities = 13/15 (86%), Positives = 15/15 (100%)					Identities = 14/15 (93%), Positives = 14/15 (93%)
Query: 932 AWDTAVGVGDQLVDK 946								Query: 1110 APSLLYAQPGPVLVR 1124					Query: 569 ASDVADTVLGASGDK 583
AWDTAVGVGDQ+VDK								APS++YAQPGPVLVR					ASDVADTVLGASG K
Sbjct: 69 AWDTAVGVGDQIVDK 83								Sbjct: 102 APSIIYAQPGPVLVR 116					Sbjct: 84 ASDVADTVLGASGSK 98
Score = 66 (34.8 bits)
Identities = 10/10 (100%), Positives = 10/10 (100%)
Query: 1238 FGLLGHLADK 1247
FGLLGHLADK
Sbjct: 59 FGLLGHLADK 68
SPX2
ID	m/z	Charge	Peak mW	Peptide mW	Delta (Da)	Delta (ppm)	Ladder Score	Log Likeli hood	Start	End	Protein	Sequence	Modifications	Subs titu tions	Reten tion Time (min)	Query Tool
S1-3.84	722.399	2	1442.78	1442.82	-0.041924	-29.0569	65.3333	384.705	1	13	Unspecified134	QQPPVLLVEPAPR			41.76	De-novo
S1-3.84_m1	722.399	2	1442.78	1442.82	-0.041324	-28.641	70.6667	250.921	1	13	Unspecified134	QQPPVLLVEPAPR			41.76	De-novo
S1-3.84_s2	722.399	2	1442.78	1442.82	-0.041324	-28.641	70.6667	250.921	1	13	Unspecified84	QQPPVLLVEPAPR			41.76	De-novo
S1-3.108	708.373	2	1414.73	1414.73	-0.000724	-0.511758	67.8161	171.589	1	15	Unspecified108	AADVADVVLGVSDGK			47.68	De-novo
S1-3.109	708.373	2	1414.73	1414.73	-0.000724	-0.511758	74.7126	169.797	1	15	Unspecified109	AADVADVVLGVSGDK			47.68	De-novo
S1-3.110	708.373	2	1414.73	1414.73	-0.000724	-0.511758	63.2184	163.589	1	15	Unspecified110	AADVADVVLGVDSGK			47.68	De-novo
S1-3.47	430.572	3	1288.69	1288.69	0.006064	4.70556	56.5217	98.8167	1	12	Unspecified47	PSTSLESLAEKK			36.56	De-novo
S1-3.48	430.572	3	1288.69	1288.69	0.006064	4.70556	62.3188	97.1093	1	12	Unspecified48	TSPSLESLAEKK			36.56	De-novo
S1-3.49	430.572	3	1288.69	1288.69	0.005964	4.62796	69.5652	95.5498	1	12	Unspecified49	PSTSLESLEAKK			36.56	De-novo
S1-3.90	787.397	2	1572.78	1572.78	0.000376	0.239067	67.8161	104.389	1	15	Unspecified90	WADTAVGVGDQLVDK			44.46	De-novo
S1-3.91	787.397	2	1572.78	1572.78	0.000376	0.239067	60.9195	102.203	1	15	Unspecified91	WADTAVGVGDQVLDK			44.46	De-novo
S1-3.92	787.397	2	1572.78	1572.78	0.000376	0.239067	65.5172	101.457	1	15	Unspecified92	AWDTAVGVGDQLVDK			44.46	De-novo
S1-3.147	1552.72	1	1551.71	1551.71	0.005788	3.73009	62.6667	114.885	1	13	Unspecified152	SFRENHPSPPQEQ			27.32	De-novo
S1-3.148	1552.72	1	1551.71	1551.71	0.005788	3.73009	60	114.356	1	13	Unspecified153	FSRENHPSPPQEQ			27.32	De-novo
S1-3.149	1552.72	1	1551.71	1551.71	0.005788	3.73009	58.6667	113.957	1	13	Unspecified154	SFERNHPSPPQEQ			27.32	De-novo
S1-3.25	585.845	2	1169.67	1169.68	-0.003424	-2.9273	75.4386	316.019	1	10	Unspecified25	KNELVQLAQK			33.96	De-novo
Total Score: 466
Score = 94 (48.5 bits)								Score = 88 (45.5 bits)					Score = 79 (41.1 bits)
Identities = 11/13 (84%), Positives = 13/13 (100%)								Identities = 14/15 (93%), Positives = 14/15 (93%)					Identities = 12/12 (100%), Positives = 12/12 (100%)
Query: 1072 QQPPVLLVEPAPR 1084								Query: 1560 AADVADVVLGVSGDK 1574					Query: 560 TSPSLESLAEKK 571
QQPPV++VEPAPR								AADVADVVLGVSG K					TSPSLESLAEKK
Sbjct: 128 QQPPVIIVEPAPR 140								Sbjct: 113 AADVADVVLGVSGSK 127					Sbjct: 77 TSPSLESLAEKK 88
Score = 78 (40.6 bits)								Score = 71 (37.1 bits)					Score = 56 (29.6 bits)
Identities = 11/15 (73%), Positives = 12/15 (80%)								Identities = 9/9 (100%), Positives = 9/9 (100%)					Identities = 8/10 (80%), Positives = 10/10 (100%)
Query: 1248 AWDTAVGVGDQLVDK 1262								Query: 2319 NHPSPPQEQ 2327					Query: 299 KNELVQLAQK 308
AW+TAV VGD VDK								NHPSPPQEQ					K++LVQLAQK
Sbjct: 98 AWNTAVNVGDKVVDK 112								Sbjct: 146 NHPSPPQEQ 154					Sbjct: 88 KDQLVQLAQK 97
SPX3
ID	m/z	Charge	Peak mW	Peptide mW	Delta (Da)	Delta (ppm)	Ladder Score	Log Likeli hood	Start	End	Protein	Sequence	Modifications	Subs titu tions	Reten tion Time (min)	Query Tool
S1-3.14	574.793	2	1147.57	1147.57	-0.001624	-1.41516	49.2063	73.8637	1	11	Unspecified14	GSSALSQEELK			32.32	De-novo
S1-3.15	574.793	2	1147.57	1147.57	-0.001624	-1.41516	49.2063	73.3252	1	11	Unspecified15	SGSALSQEELK			32.32	De-novo
S1-3.98	685.831	2	1369.65	1369.65	-0.004724	-3.44905	53.3333	48.3007	1	13	Unspecified98	SFGNSAFAEELAK			47.05	De-novo
S1-3.99	685.831	2	1369.65	1369.65	-0.004724	-3.44905	45.3333	48.0489	1	13	Unspecified99	SFGNSAFAEEALK			47.05	De-novo
S1-3.100	685.831	2	1369.65	1369.65	-0.004724	-3.44905	50.6667	47.3676	1	13	Unspecified100	FSGNSAFAEELAK			47.05	De-novo
Total Score: 132
Score = 71 (37.3 bits)								Score = 61 (32.3 bits)
Identities = 10/11 (90%), Positives = 11/11 (100%)								Identities = 9/9 (100%), Positives = 9/9 (100%)
Query: 180 GSSALSQEELK 190								Query: 1316 SAFAEELAK 1324
GSSA+SQEELK								SAFAEELAK
Sbjct: 61 GSSAISQEELK 71								Sbjct: 105 SAFAEELAK 113
SPX4
ID	m/z	Charge	Peak mW	Peptide mW	Delta (Da)	Delta (ppm)	Ladder Score	Log Likeli hood	Start	End	Protein	Sequence	Modifications	Subs titu tions	Reten tion Time (min)	Query Tool
S1-3.7	599.793	2	1197.57	1197.58	-0.010824	-9.03822	50.7937	58.9228	1	11	Unspecified7	ACLPGPVEAER	Carbamidomethyl C	1	28.22	De-novo
S1-3.8	599.793	2	1197.57	1197.58	-0.010824	-9.03822	50.7937	59.5024	1	11	Unspecified8	ACLPGPVEAQR	Carbamidomethyl C / Deamidation Q	1 / 10	28.22	De-novo
S1-3.9	599.793	2	1197.57	1197.58	-0.010824	-9.03822	50.7937	58.9399	1	11	Unspecified9	ACLPGPVQAER	Carbamidomethyl C / Deamidation Q	1 / 8	28.22	De-novo
Total Score: 78
Score = 78 (41 bits)
Identities = 11/11 (100%), Positives = 11/11 (100%)
Query: 91 ACLPGPVQAER 101
ACLPGPVQAER
Sbjct: 81 ACLPGPVQAER 91
SPX5
ID	m/z	Charge	Peak mW	Peptide mW	Delta (Da)	Delta (ppm)	Ladder Score	Log Likeli hood	Start	End	Protein	Sequence	Modifications	Subs titu tions	Reten tion Time (min)	Query Tool
S1-3.7	858.435	2	1714.85	1714.86	-0.001424	-0.830391	56.9892	200.329	1	16	Unspecified7	GLNLAVLLPEDGSCTR	Deamidation N / Carbamidomethyl C	3 / 14	25.46	De-novo
S1-3.8	858.435	2	1714.85	1714.86	-0.001424	-0.830391	56.9892	200.987	1	16	Unspecified8	AVNLAVLLPEDGSCTR	Deamidation N / Carbamidomethyl C	3 / 14	25.46	De-novo
S1-3.9	858.435	2	1714.85	1714.86	-0.001624	-0.947018	52.6882	200.52	1	16	Unspecified9	LPSTAVLLPEDGSCTR	Carbamidomethyl C	14	25.46	De-novo
S1-3.1	515.281	2	1028.55	1028.54	0.002576	2.50451	49.1228	40.9974	1	10	Unspecified1	CGGNLSLLPR			23.27	De-novo
S1-3.2	515.281	2	1028.55	1028.54	0.002476	2.40729	54.902	36.8674	1	9	Unspecified2	CGNLSLLPR	Carbamidomethyl C	1	23.27	De-novo
S1-3.3	515.281	2	1028.55	1028.54	0.002576	2.50451	49.1228	40.0555	1	10	Unspecified3	GCGNLSLLPR			23.27	De-novo
Total Score: 139
Score = 78 (41.0 bits)								Score = 61 (32.4 bits)
Identities = 11/11 (100%), Positives = 11/11 (100%)								Identities = 8/9 (88%), Positives = 9/9 (100%)
Query: 86 VLLPEDGSCTR 96								Query: 12 CGNLSLLPR 20
VLLPEDGSCTR								CGNLSL+PR
Sbjct: 80 VLLPEDGSCTR 90								Sbjct: 107 CGNLSLIPR 115
SPX6
ID	m/z	Charge	Peak mW	Peptide mW	Delta (Da)	Delta (ppm)	Ladder Score	Log Likeli hood	Start	End	Protein	Sequence	Modifications	Subs titu tions	Reten tion Time (min)	Query Tool
S1-3.31	989	2	1975.98	1975.99	-0.001324	-0.670046	51.2821	289.087	1	20	Unspecified31	SLGVPPLQADGPGEEGPQTK			38.9	De-novo
S1-3.32	989	2	1975.98	1975.99	-0.001324	-0.670046	49.5727	288.741	1	20	Unspecified32	GSLVPPLQADGPGEEGPQTK			38.9	De-novo
S1-3.33	989	2	1975.98	1975.99	-0.001324	-0.670046	51.2821	288.841	1	20	Unspecified33	LSGVPPLQADGPGEEGPQTK			38.9	De-novo
S1-3.89	1095.56	2	2189.11	2189.1	0.004176	1.90763	52.9915	263.222	1	20	Unspecified89	SPGLLSYAEVCSLLDNPLNK	Carbamidomethyl C	11	55.97	De-novo
S1-3.90	1095.56	2	2189.11	2189.1	0.004176	1.90763	48.7805	265.07	1	21	Unspecified90	SPGLLSYAEVCSGLLDNPLNK			55.97	De-novo
S1-3.91	1095.56	2	2189.11	2189.1	0.004176	1.90763	52.9915	262.344	1	20	Unspecified91	SPGLLYSAEVCSLLDNPLNK	Carbamidomethyl C	11	55.97	De-novo
S1-3.98	947.437	2	1892.86	1892.85	0.005076	2.68166	61.6162	278.41	1	17	Unspecified98	DPNEADYSAALFPAEQR			45.63	De-novo
S1-3.99	947.437	2	1892.86	1892.85	0.005076	2.68166	56.1905	275.905	1	18	Unspecified99	DPNEADYSAALFPAEAGR			45.63	De-novo
S1-3.100	947.437	2	1892.86	1892.85	0.005076	2.68166	56.1905	273.481	1	18	Unspecified100	DPNEADYSAALFPAEGAR			45.63	De-novo
S1-3.86	737.927	2	1473.84	1473.86	-0.022224	-15.0788	60	214.879	1	13	Unspecified86	LLGLLPTYAVTWK			54.67	De-novo
S1-3.87	737.927	2	1473.84	1473.86	-0.022124	-15.0109	54.6667	212.399	1	13	Unspecified87	GLLLLPTYAVTWK			54.67	De-novo
S1-3.88	737.927	2	1473.84	1473.86	-0.022224	-15.0788	68	211.477	1	13	Unspecified88	LLLGLPTYAVTWK			54.67	De-novo
S1-3.95	906.454	2	1810.89	1810.89	0.002676	1.47773	57.4713	110.062	1	15	Unspecified95	SLNLAFWDLSLDDFR			61.97	De-novo
S1-3.96	906.454	2	1810.89	1810.89	0.002676	1.47773	57.4713	109.418	1	15	Unspecified96	LSNLAFWDLSLDDFR			61.97	De-novo
S1-3.97	906.454	2	1810.89	1810.89	0.002676	1.47773	50.5747	108.583	1	15	Unspecified97	SLNLAFWDLSDLDFR			61.97	De-novo
S1-3.113	730.879	2	1459.74	1459.74	0.001176	0.805623	64.1975	78.5699	1	14	Unspecified113	ALALDETLDLDSGK			45.63	De-novo
S1-3.114	730.879	2	1459.74	1459.74	0.001176	0.805623	66.6667	78.4884	1	14	Unspecified114	LAALDETLDLDSGK			45.63	De-novo
S1-3.115	730.879	2	1459.74	1459.72	0.026276	18.0008	61.7284	74.4632	1	14	Unspecified115	ALANNETLDLDSGK			45.63	De-novo
S1-3.74	800.929	2	1599.84	1599.84	0.006076	3.79789	59.1398	100.287	1	16	Unspecified74	LLSVLGGGADLDDLDK			47.88	De-novo
S1-3.75	800.929	2	1599.84	1599.84	0.006076	3.79789	58.6207	97.2729	1	15	Unspecified75	LLSVLNGADLDDLDK			47.88	De-novo
S1-3.76	800.929	2	1599.84	1599.84	0.006076	3.79789	63.4409	98.4922	1	16	Unspecified76	LLSLVGGGADLDDLDK			47.88	De-novo
S1-3.107	798.362	3	2392.06	2392.07	-0.006536	-2.73236	47.2868	246.834	1	22	Unspecified107	SEPDAALEGLAWSFTDPDTQDK			56.95	De-novo
S1-3.108	798.362	3	2392.06	2392.07	-0.006736	-2.81597	48.1481	248.36	1	23	Unspecified108	SEPDAALEGLAWSFTDPDTAGDK			56.95	De-novo
S1-3.109	798.362	3	2392.06	2392.07	-0.006536	-2.73236	47.2868	246.497	1	22	Unspecified109	ESPDAALEGLAWSFTDPDTQDK			56.95	De-novo
S1-3.10	531.241	2	1060.47	1060.46	0.002176	2.05193	51.1111	36.4274	1	8	Unspecified10	VVCYYDSR	Carbamidomethyl C	3	31.51	De-novo
S1-3.11	531.241	2	1060.47	1060.43	0.038476	36.2834	68.8889	32.5686	1	8	Unspecified11	PTCYYDSR	Carbamidomethyl C	3	31.51	De-novo
S1-3.71	669.351	3	2005.03	2004.97	0.060864	30.3566	41.4141	112.03	1	17	Unspecified71	SVGYLDDLFTDLDKNYK			46.86	De-novo
S1-3.72	669.351	3	2005.03	2004.97	0.060864	30.3566	44.4444	110.308	1	17	Unspecified72	SGVYLDDLFTDLDKNYK			46.86	De-novo
S1-3.73	669.351	3	2005.03	2004.97	0.060864	30.3566	41.4141	112.099	1	17	Unspecified73	SVGYLDDLFTDLDKYNK			46.86	De-novo
S1-3.14	486.777	2	971.539	971.54	-0.000624	-0.642279	54.902	35.953	1	9	Unspecified14	LLTADQGVR			33.05	De-novo
S1-3.15	486.777	2	971.539	971.54	-0.000624	-0.642279	64.7059	32.0054	1	9	Unspecified15	LLTADLGNR			33.05	De-novo
S1-3.16	486.777	2	971.539	971.54	-0.000624	-0.642279	64.7059	34.0761	1	9	Unspecified16	LLTADNAVR			33.05	De-novo
S1-3.110	414.527	4	1654.08	1653.88	0.197752	119.569	54.023	108.185	1	15	Unspecified110	SLSEQRNPATVSLPR			36.49	De-novo
S1-3.111	414.527	4	1654.08	1653.88	0.197752	119.569	55.1724	108.143	1	15	Unspecified111	SLSEQNRPATVSLPR			36.49	De-novo
S1-3.112	414.527	4	1654.08	1653.88	0.197752	119.569	49.4253	108.092	1	15	Unspecified112	SLSERNQPATVSLPR			36.49	De-novo
Total Score: 1019
Score = 139 (70.7 bits)								Score = 137 (69.7 bits)					Score = 126 (64.2 bits)
Identities = 18/20 (90%), Positives = 20/20 (100%)								Identities = 18/20 (90%), Positives = 20/20 (100%)					Identities = 17/17 (100%), Positives = 17/17 (100%)
Query: 378 LSGVPPLQADGPGEEGPQTK 397								Query: 1436 SPGLLSYAEVCSLLDNPLNK 1455					Query: 1620 DPNEADYSAALFPAEQR 1636
+SGVPP+QADGPGEEGPQTK								SPGLLSYAEVCSL+DNP+NK					DPNEADYSAALFPAEQR
Sbjct: 595 ISGVPPIQADGPGEEGPQTK 614								Sbjct: 615 SPGLLSYAEVCSLIDNPINK 634					Sbjct: 537 DPNEADYSAALFPAEQR 553
Score = 91 (46.9 bits)								Score = 90 (46.4 bits)					Score = 84 (43.4 bits)
Identities = 10/13 (76%), Positives = 13/13 (100%)								Identities = 10/12 (83%), Positives = 12/12 (100%)					Identities = 12/14 (85%), Positives = 14/14 (100%)
Query: 1422 LLLGLPTYAVTWK 1434								Query: 1575 LAFWDLSLDDFR 1586					Query: 1926 LAALDETLDLDSGK 1939
++LG+PTYAVTWK								+AFWD+SLDDFR					+AALDETLDL+SGK
Sbjct: 576 IILGIPTYAVTWK 588								Sbjct: 692 IAFWDISLDDFR 703					Sbjct: 357 IAALDETLDLNSGK 370
Score = 80 (41.4 bits)								Score = 80 (41.4 bits)					Score = 66 (34.5 bits)
Identities = 11/12 (91%), Positives = 12/12 (100%)								Identities = 11/11 (100%), Positives = 11/11 (100%)					Identities = 8/8 (100%), Positives = 8/8 (100%)
Query: 1189 VGGGADLDDLDK 1200								Query: 1828 SFTDPDTAGDK 1838					Query: 115 VVCYYDSR 122
VGGGADLDD+DK								SFTDPDTAGDK					VVCYYDSR
Sbjct: 392 VGGGADLDDIDK 403								Sbjct: 670 SFTDPDTAGDK 680					Sbjct: 312 VVCYYDSR 319
Score = 53 (28.1 bits)								Score = 39 (21.1 bits)					Score = 34 (18.6 bits)
Identities = 6/7 (85%), Positives = 7/7 (100%)								Identities = 7/9 (77%), Positives = 7/9 (77%)					Identities = 4/5 (80%), Positives = 5/5 (100%)
Query: 1144 DLDKYNK 1150								Query: 173 LLTADNAVR 181					Query: 1866 EQRNP 1870
D+DKYNK								LLTAD VR					EQR+P
Sbjct: 400 DIDKYNK 406								Sbjct: 556 LLTADGQVR 564					Sbjct: 551 EQRDP 555
SPX7
ID	m/z	Charge	Peak mW	Peptide mW	Delta (Da)	Delta (ppm)	Ladder Score	Log Likeli hood	Start	End	Protein	Sequence	Modifications	Subs titu tions	Reten tion Time (min)	Query Tool
S1-3.7	831.408	2	1660.8	1660.8	-0.001224	-0.736993	72.4138	329.736	1	15	Unspecified7	TLEQASNSDDKGQLR			28.46	De-novo
S1-3.8	831.408	2	1660.8	1660.8	-0.001024	-0.61657	64.5161	326.644	1	16	Unspecified8	TLEAGASNSDDKGQLR			28.46	De-novo
S1-3.9	831.408	2	1660.8	1660.8	-0.001224	-0.736993	65.5914	325.879	1	16	Unspecified9	TLEQASNSDDKGAGLR			28.46	De-novo
S1-3.201	674.322	2	1346.63	1346.62	0.003976	2.95257	60.8696	265.882	1	12	Unspecified201	NMLPEVQNSSGR	Oxidation M	2	31.51	De-novo
S1-3.202	674.322	2	1346.63	1346.62	0.003976	2.95257	55.0725	265.074	1	12	Unspecified202	MNLPEVQNSSGR	Oxidation M	1	31.51	De-novo
S1-3.203	674.322	2	1346.63	1346.62	0.003976	2.95257	59.4203	263.198	1	12	Unspecified203	NMLPEVQNSGSR	Oxidation M	2	31.51	De-novo
S1-3.140	1010.46	2	2018.9	2018.9	-0.000724	-0.358611	65.5914	308.238	1	16	Unspecified140	FNDTVLHDVYDYFSER			53.43	De-novo
S1-3.141	1010.46	2	2018.9	2018.9	-0.000724	-0.358611	65.5914	307.288	1	16	Unspecified141	FNTDVLHDVYDYFSER			53.43	De-novo
S1-3.142	1010.46	2	2018.9	2018.9	-0.000724	-0.358611	63.4409	306.855	1	16	Unspecified142	NFDTVLHDVYDYFSER			53.43	De-novo
S1-3.56	678.878	2	1355.74	1355.74	-2.4e-05	-0.0177025	65.3333	190.408	1	13	Unspecified56	KTLPLAGTVEDGR			35.84	De-novo
S1-3.57	678.878	2	1355.74	1355.74	-2.4e-05	-0.0177025	65.3333	189.958	1	13	Unspecified208	KTLPLAGTVEGDR			35.84	De-novo
S1-3.146	676.38	2	1350.74	1350.74	-0.000924	-0.684067	68.254	87.4123	1	11	Unspecified146	LFGNLAVYWLR			57.2	De-novo
S1-3.147	676.38	2	1350.74	1350.74	-0.000924	-0.684067	65.0794	85.4758	1	11	Unspecified147	FLGNLAVYWLR			57.2	De-novo
S1-3.148	676.38	2	1350.74	1350.74	-0.000924	-0.684067	57.1429	82.6527	1	11	Unspecified148	LFGNLAVYLWR			57.2	De-novo
S1-3.135	572.963	3	1715.87	1715.9	-0.029136	-16.9801	40.8602	104.701	1	16	Unspecified135	TQTVSSVQGLNWAGLR			52.16	De-novo
S1-3.136	572.963	3	1715.87	1715.89	-0.022536	-13.1337	43.6782	103.552	1	15	Unspecified136	TQMRSVLANNWAGLR			52.16	De-novo
S1-3.137	572.963	3	1715.87	1715.89	-0.022536	-13.1337	43.6782	103.616	1	15	Unspecified137	TQMRSVALNNWAGLR			52.16	De-novo
S1-3.127	1021.96	2	2041.91	2041.88	0.022376	10.9585	46.4646	57.4149	1	17	Unspecified127	HHCNDMETMLMVELAPR	Oxidation M	9	49.07	De-novo
S1-3.128	1021.96	2	2041.91	2041.88	0.022376	10.9585	46.4646	57.0724	1	17	Unspecified128	HHCNDMETMMLVELAPR	Oxidation M	9	49.07	De-novo
S1-3.129	1021.96	2	2041.91	2041.88	0.022376	10.9585	44.4444	56.5555	1	17	Unspecified129	HCHNDMETMLMVELAPR	Oxidation M	9	49.07	De-novo
S1-3.47	621.318	2	1240.62	1240.62	-0.001924	-1.55083	53.9683	47.011	1	11	Unspecified47	VGQMLPVDNPR	Oxidation M	4	33.9	De-novo
S1-3.48	621.318	2	1240.62	1240.62	-0.001924	-1.55083	53.9683	46.7259	1	11	Unspecified48	VGQMLPDVNPR	Oxidation M	4	33.9	De-novo
S1-3.49	621.318	2	1240.62	1240.62	-0.001924	-1.55083	63.4921	46.4248	1	11	Unspecified49	VQGMLPVDNPR	Oxidation M	4	33.9	De-novo
S1-3.172	578.285	2	1154.55	1154.56	-0.002424	-2.09951	65.0794	116.762	1	11	Unspecified172	SSELDLVANAH			38.27	De-novo
S1-3.173	578.285	2	1154.55	1154.56	-0.002424	-2.09951	65.0794	112.651	1	11	Unspecified173	SSELDLAVNAH			38.27	De-novo
S1-3.174	578.285	2	1154.55	1154.56	-0.002424	-2.09951	50.7937	112.115	1	11	Unspecified174	SSELLDVANAH			38.27	De-novo
S1-3.178	484.288	2	966.561	966.561	-2.4e-05	-0.0248303	54.902	54.2547	1	9	Unspecified178	LGGLPNQLR			39.45	De-novo
S1-3.179	484.288	2	966.561	966.561	-2.4e-05	-0.0248303	50.9804	54.1879	1	9	Unspecified179	LGLGPNQLR			39.45	De-novo
S1-3.180	484.288	2	966.561	966.561	-2.4e-05	-0.0248303	50.9804	53.7121	1	9	Unspecified180	GLGLPNQLR			39.45	De-novo
Total Score: 782
Score = 104 (53.3 bits)								Score = 89 (45.9 bits)					Score = 88 (45.4 bits)
Identities = 15/15 (100%), Positives = 15/15 (100%)								Identities = 12/12 (100%), Positives = 12/12 (100%)					Identities = 11/11 (100%), Positives = 11/11 (100%)
Query: 82 TLEQASNSDDKGQLR 96								Query: 2997 NMLPEVQNSGSR 3008					Query: 2090 LHDVYDYFSER 2100
TLEQASNSDDKGQLR								NMLPEVQNSGSR					LHDVYDYFSER
Sbjct: 25 TLEQASNSDDKGQLR 39								Sbjct: 40 NMLPEVQNSGSR 51					Sbjct: 198 LHDVYDYFSER 208
Score = 88 (45.4 bits)								Score = 82 (42.4 bits)					Score = 72 (37.5 bits)
Identities = 12/13 (92%), Positives = 13/13 (100%)								Identities = 9/11 (81%), Positives = 11/11 (100%)					Identities = 9/10 (90%), Positives = 10/10 (100%)
Query: 738 KTLPLAGTVEGDR 750								Query: 2189 LFGNLAVYWLR 2199					Query: 2016 VQGLNWAGLR 2025
KTLP+AGTVEGDR								+FGNLAVYW+R					VQGLNWAG+R
Sbjct: 148 KTLPIAGTVEGDR 160								Sbjct: 162 IFGNLAVYWIR 172					Sbjct: 131 VQGLNWAGIR 140
Score = 70 (36.5 bits)								Score = 69 (36.0 bits)					Score = 67 (35.0 bits)
Identities = 9/13 (69%), Positives = 11/13 (84%)								Identities = 8/11 (72%), Positives = 10/11 (90%)					Identities = 10/11 (90%), Positives = 11/11 (100%)
Query: 1893 DMETMMLVELAPR 1905								Query: 621 VGQMLPVDNPR 631					Query: 2543 SSELDLVANAH 2553
DMET M V++APR								VGQM+P +NPR					SS+LDLVANAH
Sbjct: 56 DMETFMNVQIAPR 68								Sbjct: 174 VGQMIPAENPR 184					Sbjct: 115 SSQLDLVANAH 125
Score = 53 (28.1 bits)
Identities = 7/8 (87%), Positives = 8/8 (100%)
Query: 2657 LGLPNQLR 2664
LGLPNQ+R
Sbjct: 69 LGLPNQIR 76
SPX8
ID	m/z	Charge	Peak mW	Peptide mW	Delta (Da)	Delta (ppm)	Ladder Score	Log Likeli hood	Start	End	Protein	Sequence	Modifications	Subs titu tions	Reten tion Time (min)	Query Tool
S1-3.7	475.733	2	949.449	949.451	-0.001224	-1.28917	60	38.6274	1	8	Unspecified7	VYAPESER			21.97	De-novo
S1-3.8	475.733	2	949.449	949.451	-0.001224	-1.28917	62.2222	39.4087	1	8	Unspecified8	VYAPEQSR	Deamidation Q	6	21.97	De-novo
S1-3.49	705.365	2	1408.71	1408.72	-0.005624	-3.99228	56	34.8626	1	13	Unspecified49	ETTAALELFATSR			34.82	De-novo
S1-3.50	705.365	2	1408.71	1408.72	-0.005524	-3.92129	48	34.6204	1	13	Unspecified50	ETTAALELAFTSR			34.82	De-novo
S1-3.51	705.365	2	1408.71	1408.72	-0.005524	-3.92129	57.3333	35.2986	1	13	Unspecified51	TQTAALELFATSR	Deamidation Q	2	34.82	De-novo
S1-3.28	630.783	2	1259.55	1259.55	0.001776	1.41003	36.8421	20.2443	1	10	Unspecified28	MYVYAEDPTR	Oxidation M	1	28.48	De-novo
S1-3.29	630.783	2	1259.55	1259.55	0.001776	1.41003	45.614	19.9142	1	10	Unspecified29	YMVYAEDPTR	Oxidation M	2	28.48	De-novo
S1-3.30	630.783	2	1259.55	1259.55	0.001776	1.41003	38.5965	19.7299	1	10	Unspecified30	MYVYAEPTDR	Oxidation M	1	28.48	De-novo
S1-3.54	528.795	2	1055.58	1055.57	0.009976	9.45086	64.9123	29.2871	1	10	Unspecified54	PALNEVLGFP			38.74	De-novo
S1-3.55	528.795	2	1055.58	1055.57	0.009976	9.45086	52.6316	28.9318	1	10	Unspecified55	PALNEVGLFP			38.74	De-novo
S1-3.56	528.795	2	1055.58	1055.57	0.009976	9.45086	52.6316	28.1517	1	10	Unspecified56	PALNELGVFP			38.74	De-novo
Total Score: 202
Score = 61 (32.3 bits)							Score = 57 (30.3 bits)						Score = 44 (23.8 bits)
Identities = 8/8 (100%), Positives = 8/8 (100%)							Identities = 8/13 (61%), Positives = 10/13 (76%)						Identities = 5/5 (100%), Positives = 5/5 (100%)
Query: 62 VYAPESER 69							Query: 564 ETTAALELAFTSR 576						Query: 314 MYVYA 318
VYAPESER							ETTAALE+ + R						MYVYA
Sbjct: 124 VYAPESER 131							Sbjct: 215 ETTAALEISYVGR 227						Sbjct: 122 MYVYA 126
Score = 40 (21.8 bits)
Identities = 5/6 (83%), Positives = 6/6 (100%)
Query: 638 PALNEL 643
PALNE+
Sbjct: 155 PALNEI 160
SPX9
ID	m/z	Charge	Peak mW	Peptide mW	Delta (Da)	Delta (ppm)	Ladder Score	Log Likeli hood	Start	End	Protein	Sequence	Modifications	Subs titu tions	Reten tion Time (min)	Query Tool
S1-3.88	813.404	2	1624.79	1624.78	0.007876	4.84741	80.4598	388.077	1	15	Unspecified182	HSGDSVPLEDFAPVR			43.37	De-novo
S1-3.89	813.404	2	1624.79	1624.78	0.007876	4.84741	73.5632	388.092	1	15	Unspecified89	HSGDSVPLEDFAVPR			43.37	De-novo
S1-3.90	813.404	2	1624.79	1624.78	0.007876	4.84741	74.7126	379.515	1	15	Unspecified90	HSGDSVPLEDFAVRP			43.37	De-novo
S1-3.30	752.876	2	1503.74	1503.73	0.001776	1.18106	57.4713	97.362	1	15	Unspecified30	VSPSDCTQTVAAAVR			35.13	De-novo
S1-3.31	752.876	2	1503.74	1503.73	0.001776	1.18106	57.4713	96.835	1	15	Unspecified31	SVPSDCTQTVAAAVR			35.13	De-novo
S1-3.32	752.876	2	1503.74	1503.73	0.001776	1.18106	66.6667	96.2443	1	15	Unspecified32	VSPSDGMQTVAAAVR	Oxidation M	7	35.13	De-novo
S1-3.145	864.44	3	2590.3	2590.3	-0.001136	-0.43856	41.8605	87.9482	1	22	Unspecified145	AAEMNKHLMAWLVHEVPLCLGR	Oxidation M / Carbamidomethyl C	4 / 19	57.32	De-novo
S1-3.146	864.44	3	2590.3	2590.29	0.009564	3.69226	45.5285	85.7168	1	21	Unspecified146	FWYSDVLMAWLVHEVPLCLGR	Carbamidomethyl C	18	57.32	De-novo
S1-3.147	864.44	3	2590.3	2590.28	0.017364	6.70353	45.9259	86.098	1	23	Unspecified147	AAACHSTVLSDWLVHEVPLCLGR	Carbamidomethyl C	4 / 20	57.32	De-novo
S1-3.243	920.446	3	2758.32	2758.5	-0.185736	-67.3322	39.4558	104.597	1	25	Unspecified244	LLLLNNGDLLLWLNNGSVASYSLTR			45.18	De-novo
S1-3.244	920.446	3	2758.32	2758.5	-0.181536	-65.8097	39.4558	103.777	1	25	Unspecified245	LLLLNNGLLEERLNNGSVASYSLTR			45.18	De-novo
S1-3.245	920.446	3	2758.32	2758.5	-0.181536	-65.8097	39.4558	103.776	1	25	Unspecified246	LLLLNNGLELERLNNGSVASYSLTR			45.18	De-novo
S1-3.36	742.365	2	1482.71	1482.71	0.002976	2.00714	66.6667	184.184	1	14	Unspecified36	SAYAQQGVFVNDGK			35.83	De-novo
S1-3.37	742.365	2	1482.71	1482.71	0.002976	2.00714	64.1975	183.996	1	14	Unspecified37	GYTAQQGVFVNDGK			35.83	De-novo
S1-3.38	742.365	2	1482.71	1482.71	0.002976	2.00714	66.6667	183.836	1	14	Unspecified38	TGYAQQGVFVNDGK			35.83	De-novo
S1-3.39	438.873	3	1313.6	1313.6	-0.005536	-4.21437	54.386	57.9324	1	10	Unspecified39	PYLEMHMTHR			36.15	De-novo
S1-3.40	438.873	3	1313.6	1313.6	-0.005536	-4.21437	56.1404	57.7319	1	10	Unspecified40	YPLEMHMTHR			36.15	De-novo
S1-3.41	438.873	3	1313.6	1313.6	-0.005536	-4.21437	47.3684	57.2129	1	10	Unspecified41	PLYEMHMTHR			36.15	De-novo
S1-3.62	660.804	2	1319.59	1319.65	-0.054824	-41.5444	79.3651	383.867	1	11	Unspecified62	TNLEAFQNVER			39.27	De-novo
S1-3.63	660.804	2	1319.59	1319.65	-0.054824	-41.5444	72.4638	386.558	1	12	Unspecified63	SQLEAFGANVER			39.27	De-novo
S1-3.64	660.804	2	1319.59	1319.65	-0.054824	-41.5444	73.0159	382.998	1	11	Unspecified64	SQLEAFQNVER			39.27	De-novo
S1-3.85	1304.86	3	3911.56	3911.94	-0.377936	-96.611	30.7692	92.5468	1	33	Unspecified85	SGSEMYKYERYLLRWKLKRTGAAWGDAYPACAR	Oxidation M	5	43.08	De-novo
S1-3.86	1304.86	3	3911.56	3911.94	-0.377936	-96.611	30.7692	92.5467	1	33	Unspecified86	SGSEMYKYERYLLRWLKKRTGAAWGDAYPACAR	Oxidation M	5	43.08	De-novo
S1-3.87	1304.86	3	3911.56	3911.94	-0.377936	-96.611	30.7692	92.5447	1	33	Unspecified87	SGSEMYKYERYLLRWKKLRTGAAWGDAYPACAR	Oxidation M	5	43.08	De-novo
S1-3.219	990.069	3	2967.18	2967.3	-0.118836	-40.0485	35.8491	132.086	1	27	Unspecified220	NEEMGTAAESKLPEETAAWGDAYPMNR			38.06	De-novo
S1-3.220	990.069	3	2967.18	2967.3	-0.118636	-39.9811	36.478	132.084	1	27	Unspecified221	NEEMGTAAEKLSPEETAAWGDAYPMNR			38.06	De-novo
S1-3.221	990.069	3	2967.18	2967.3	-0.118636	-39.9811	35.8491	132.084	1	27	Unspecified222	NEEMGTAAELKSPEETAAWGDAYPMNR			38.06	De-novo
S1-3.13	522.76	2	1043.5	1043.54	-0.032524	-31.1671	76.1905	298.437	1	11	Unspecified13	ADGGLLASNAR			33.24	De-novo
S1-3.14	522.76	2	1043.5	1043.54	-0.032524	-31.1671	69.8413	294.518	1	11	Unspecified14	DAGGLLASNAR			33.24	De-novo
S1-3.15	522.76	2	1043.5	1043.54	-0.032524	-31.1671	76.1905	284.499	1	11	Unspecified15	ADGGLLANSAR			33.24	De-novo
S1-3.121	492.294	2	982.572	982.524	0.048176	49.0329	68.8889	251.549	1	8	Unspecified121	PEPPFLQR			48.3	De-novo
S1-3.122	492.294	2	982.572	982.596	-0.024624	-25.0601	51.1111	245.464	1	8	Unspecified122	LLPPFLQR			48.3	De-novo
S1-3.123	492.294	2	982.572	982.524	0.048176	49.0329	55.5556	244.142	1	8	Unspecified123	EPPPFLQR			48.3	De-novo
S1-3.4	557.27	3	1668.79	1668.84	-0.057936	-34.7163	34.4828	139.023	1	15	Unspecified4	QTGTNQEQSPLPLTR			31.38	De-novo
S1-3.5	557.27	3	1668.79	1668.88	-0.094236	-56.4666	33.3333	140.705	1	16	Unspecified5	GATGTNKEQSPLPLTR			31.38	De-novo
S1-3.6	557.27	3	1668.79	1668.84	-0.057936	-34.7163	32.2581	140.54	1	16	Unspecified6	GATGTNQEQSPLPLTR			31.38	De-novo
S1-3.124	861.478	2	1720.94	1720.94	0.004476	2.60091	38.7097	38.6735	1	16	Unspecified124	LLLLNDGSVADLEPPR			48.5	De-novo
S1-3.125	861.478	2	1720.94	1720.94	0.004476	2.60091	36.5591	38.6687	1	16	Unspecified125	LLLLNDGSVADELPPR			48.5	De-novo
S1-3.126	861.478	2	1720.94	1720.93	0.010476	6.08741	45.679	35.4763	1	14	Unspecified126	LLLLNDGWAYLQFR			48.5	De-novo
S1-3.211	548.779	2	1095.54	1095.48	0.061276	55.9353	55.5556	139.82	1	8	Unspecified212	YEWPSMQR			49.8	De-novo
S1-3.212	548.779	2	1095.54	1095.48	0.061276	55.9353	68.8889	139.873	1	8	Unspecified213	EYWPSMQR			49.8	De-novo
S1-3.148	869.113	3	2604.31	2604.28	0.034964	13.4256	34.9594	63.3464	1	21	Unspecified148	NGWEPDVLWLVDSHEVWLWPK			57.39	De-novo
S1-3.149	869.113	3	2604.31	2604.28	0.034964	13.4256	34.9594	63.0097	1	21	Unspecified149	GNWEPDVLWLVDSHEVWLWPK			57.39	De-novo
S1-3.150	869.113	3	2604.31	2604.28	0.031064	11.928	34.188	58.913	1	20	Unspecified150	YWFSDVLWSDLVHEVWLPWK			57.39	De-novo
S1-3.109	573.78	2	1145.54	1145.54	0.000476	0.415523	58.8235	86.3736	1	9	Unspecified109	WLWPSACQR			46.58	De-novo
S1-3.110	573.78	2	1145.54	1145.54	0.000476	0.415523	50.9804	82.5931	1	9	Unspecified110	WLWPSCAQR			46.58	De-novo
S1-3.111	573.78	2	1145.54	1145.54	0.000476	0.415523	50.9804	81.1081	1	9	Unspecified111	LWWPSACQR			46.58	De-novo
S1-3.118	570.778	2	1139.54	1139.58	-0.039824	-34.9462	41.1765	118.724	1	9	Unspecified118	YLPLLPCQH	Carbamidomethyl C	7	47.42	De-novo
S1-3.119	570.778	2	1139.54	1139.58	-0.039824	-34.9462	45.098	118.702	1	9	Unspecified119	LYPLLPCQH	Carbamidomethyl C	7	47.42	De-novo
S1-3.120	570.778	2	1139.54	1139.48	0.058076	50.967	54.902	117.772	1	9	Unspecified120	YGHELPCQH	Carbamidomethyl C	7	47.42	De-novo
Total Score: 1206
Score = 109 (56.0 bits)								Score = 94 (48.5 bits)					Score = 91 (47.0 bits)
Identities = 14/15 (93%), Positives = 15/15 (100%)								Identities = 13/13 (100%), Positives = 13/13 (100%)					Identities = 11/12 (91%), Positives = 12/12 (100%)
Query: 1363 HSGDSVPLEDFAPVR 1377								Query: 393 PSDGMQTVAAAVR 405					Query: 2258 WLVHEVPLCLGR 2269
HSGDSVP+EDFAPVR								PSDGMQTVAAAVR					WLVHEVPLC+GR
Sbjct: 230 HSGDSVPIEDFAPVR 244								Sbjct: 214 PSDGMQTVAAAVR 226					Sbjct: 274 WLVHEVPLCIGR 285
Score = 88 (45.5 bits)								Score = 87 (45.0 bits)					Score = 86 (44.5 bits)
Identities = 13/13 (100%), Positives = 13/13 (100%)								Identities = 12/12 (100%), Positives = 12/12 (100%)					Identities = 10/10 (100%), Positives = 10/10 (100%)
Query: 4067 LNNGSVASYSLTR 4079								Query: 460 TAQQGVFVNDGK 471					Query: 499 YPLEMHMTHR 508
LNNGSVASYSLTR								TAQQGVFVNDGK					YPLEMHMTHR
Sbjct: 157 LNNGSVASYSLTR 169								Sbjct: 126 TAQQGVFVNDGK 137					Sbjct: 185 YPLEMHMTHR 194
Score = 81 (42.0 bits)								Score = 79 (41.1 bits)					Score = 70 (36.6 bits)
Identities = 11/11 (100%), Positives = 11/11 (100%)								Identities = 10/10 (100%), Positives = 10/10 (100%)					Identities = 9/9 (100%), Positives = 9/9 (100%)
Query: 918 SQLEAFQNVER 928								Query: 1282 AAWGDAYPACR 1291					Query: 3668 TAAWGDAYP 3676
SQLEAFQNVER								AAWGDAYPACR					TAAWGDAYP
Sbjct: 286 SQLEAFQNVER 296								Sbjct: 80 AAWGDAYPACR 89					Sbjct: 79 TAAWGDAYP 87
Score = 70 (36.6 bits)								Score = 56 (29.6 bits)					Score = 56 (29.6 bits)
Identities = 11/11 (100%), Positives = 11/11 (100%)								Identities = 8/8 (100%), Positives = 8/8 (100%)					Identities = 7/9 (77%), Positives = 9/9 (100%)
Query: 145 ADGGLLASNAR 155								Query: 1870 LLPPFLQR 1877					Query: 34 EQSPLPLTR 42
ADGGLLASNAR								LLPPFLQR					+QSP+PLTR
Sbjct: 297 ADGGLLASNAR 307								Sbjct: 245 LLPPFLQR 252					Sbjct: 93 QQSPIPLTR 101
Score = 55 (29.1 bits)								Score = 54 (28.6 bits)					Score = 45 (24.2 bits)
Identities = 7/10 (70%), Positives = 10/10 (100%)								Identities = 6/6 (100%), Positives = 6/6 (100%)					Identities = 6/6 (100%), Positives = 6/6 (100%)
Query: 1888 LLLLNDGSVA 1897								Query: 3530 WPSMQR 3535					Query: 2322 DVLWLV 2327
L++LN+GSVA								WPSMQR					DVLWLV
Sbjct: 154 LIILNNGSVA 163								Sbjct: 108 WPSMQR 113					Sbjct: 271 DVLWLV 276
Score = 45 (24.2 bits)								Score = 40 (21.7 bits)
Identities = 5/5 (100%), Positives = 5/5 (100%)								Identities = 5/5 (100%), Positives = 5/5 (100%)
Query: 1730 LWWPS 1734								Query: 1835 LPCQH 1839
LWWPS								LPCQH
Sbjct: 106 LWWPS 110								Sbjct: 320 LPCQH 324
SPX10
ID	m/z	Charge	Peak mW	Peptide mW	Delta (Da)	Delta (ppm)	Ladder Score	Log Likeli hood	Start	End	Protein	Sequence	Modifications	Subs titu tions	Reten tion Time (min)	Query Tool
S1-3.99	944.374	2	1886.73	1886.93	-0.195524	-103.62	54.2857	123.003	1	18	Unspecified99	GSSGRYSYSGGPTLFVPR			48.97	De-novo
S1-3.100	944.374	2	1886.73	1886.93	-0.195524	-103.62	56.1905	122.191	1	18	Unspecified100	SGSGRYSYSGGPTLFVPR			48.97	De-novo
S1-3.101	944.374	2	1886.73	1886.93	-0.195524	-103.62	54.2857	120.815	1	18	Unspecified101	GSSGRYSYSGGTPLFVPR			48.97	De-novo
S1-3.111	802.431	2	1602.85	1602.84	0.001776	1.10803	92.5926	319.139	1	14	Unspecified111	KPLCVAQDVLDAFK	Carbamidomethyl C	4	50.36	De-novo
S1-3.112	802.431	2	1602.85	1602.84	0.001776	1.10803	89.6552	314.887	1	15	Unspecified112	KPLCVAGADVLDAFK	Carbamidomethyl C	4	50.36	De-novo
S1-3.113	802.431	2	1602.85	1602.84	0.001776	1.10803	88.8889	320.009	1	14	Unspecified113	KPLCVANEVLDAFK	Carbamidomethyl C	4	50.36	De-novo
S1-3.138	1613.04	3	4836.1	4836.33	-0.228036	-47.1507	26.3374	142.258	1	41	Unspecified138	SGTVHNVLGVRQRCEPYLKTDPYDELFFFTFEFPSTSEAPR	Carbamidomethyl C	14	53.8	De-novo
S1-3.139	1613.04	3	4836.1	4836.33	-0.228036	-47.1507	26.3374	141.882	1	41	Unspecified139	SGTVHNVLGVQRCREPYLKTDPYDELFFFTFEFPSTSEAPR	Carbamidomethyl C	13	53.8	De-novo
S1-3.140	1613.04	3	4836.1	4836.33	-0.228036	-47.1507	26.3374	141.864	1	41	Unspecified140	SGTVHNVLGVQRRCEPYLKTDPYDELFFFTFEFPSTSEAPR	Carbamidomethyl C	14	53.8	De-novo
S1-3.56	1029.96	2	2057.91	2057.92	-0.012124	-5.89138	50.4505	212.393	1	19	Unspecified56	SENGSSDLVMYDQLSAAQK	Oxidation M	10	41.1	De-novo
S1-3.57	1029.96	2	2057.91	2057.92	-0.012124	-5.89138	50.4505	212.012	1	19	Unspecified57	TDNGSSDLVMYDQLSAAQK	Oxidation M	10	41.1	De-novo
S1-3.58	1029.96	2	2057.91	2057.92	-0.012124	-5.89138	53.1532	212.012	1	19	Unspecified58	SEGNSSDLVMYDQLSAAQK	Oxidation M	10	41.1	De-novo
S1-3.205	711.849	2	1421.68	1421.68	-0.000724	-0.509256	63.7681	167.364	1	12	Unspecified205	DATVEYFLTNLH			50.36	De-novo
S1-3.206	711.849	2	1421.68	1421.68	-0.000724	-0.509256	63.7681	166.935	1	12	Unspecified206	ADTVEYFLTNLH			50.36	De-novo
S1-3.207	711.849	2	1421.68	1421.68	-0.000724	-0.509256	63.7681	166.393	1	12	Unspecified207	GETVEYFLTNLH			50.36	De-novo
S1-3.147	709.897	2	1417.78	1417.81	-0.033824	-23.8565	73.913	246.243	1	12	Unspecified147	LVALAYLLNLCR	Carbamidomethyl C	11	56.79	De-novo
S1-3.148	709.897	2	1417.78	1417.81	-0.033824	-23.8565	71.0145	246.025	1	12	Unspecified148	VLALAYLLNLCR	Carbamidomethyl C	11	56.79	De-novo
S1-3.149	709.897	2	1417.78	1417.81	-0.033924	-23.927	65.3333	239.755	1	13	Unspecified149	LVALAYLLGGLCR	Carbamidomethyl C	12	56.79	De-novo
S1-3.198	582.657	3	1744.95	1744.95	-0.007336	-4.20412	46.2366	271.078	1	16	Unspecified198	LPKACVAQDVLDAFKK			47.58	De-novo
S1-3.171	1079.44	3	3235.3	3235.57	-0.267936	-82.8095	19.7279	55.214	1	25	Unspecified171	NATNWPEQREKRFFRQTWNAEDWVK			43.38	De-novo
S1-3.172	1079.44	3	3235.3	3235.61	-0.304336	-94.0584	19.7279	54.7596	1	25	Unspecified172	NATNWPEQREKRFFRKWTNAEDWVK			43.38	De-novo
S1-3.173	1079.44	3	3235.3	3235.64	-0.342136	-105.74	15.7233	51.3948	1	27	Unspecified173	DEGVWEPEQLWNLLVLLLVENAEDWVK			43.38	De-novo
S1-3.214	978.484	2	1954.95	1954.95	0.006076	3.10801	58.5859	315.54	1	17	Unspecified214	DGQLVQSDRNPLQESNR			31.07	De-novo
S1-3.215	978.484	2	1954.95	1954.93	0.017376	8.88828	62.8571	317.538	1	18	Unspecified215	DGQLVQSDGVNPLQESNR			31.07	De-novo
S1-3.216	978.484	2	1954.95	1954.93	0.017376	8.88828	57.1429	316.674	1	18	Unspecified216	DGQLVQSDVGNPLQESNR			31.07	De-novo
S1-3.48	1160.98	2	2319.94	2320.04	-0.093724	-40.3976	41.9048	105.532	1	18	Unspecified48	DLVYLREEYLYNDEDDEK			39.37	De-novo
S1-3.49	1160.98	2	2319.94	2320.04	-0.097624	-42.0785	35.2381	107.06	1	18	Unspecified49	DLVYLWELYVYNDEDDEK			39.37	De-novo
S1-3.50	1160.98	2	2319.94	2320.04	-0.097624	-42.0785	41.9048	106.948	1	18	Unspecified50	DLVYLWEVYLYNDEDDEK			39.37	De-novo
Total Score: 852
Score = 96 (49.2 bits)								Score = 101 (51.7 bits)					Score = 90 (46.3 bits)
Identities = 13/13 (100%), Positives = 13/13 (100%)								Identities = 13/14 (92%), Positives = 14/14 (100%)					Identities = 12/12 (100%), Positives = 12/12 (100%)
Query: 1449 YSYSGGPTLFVPR 1461								Query: 1636 KPLCVAQDVLDAFK 1649					Query: 2166 TFEFPSTSEAPR 2177
YSYSGGPTLFVPR								KPLCVAQDV+DAFK					TFEFPSTSEAPR
Sbjct: 243 YSYSGGPTLFVPR 255								Sbjct: 469 KPLCVAQDVIDAFK 482					Sbjct: 147 TFEFPSTSEAPR 158
Score = 89 (45.8 bits)								Score = 89 (45.8 bits)					Score = 80 (41.3 bits)
Identities = 10/13 (76%), Positives = 13/13 (100%)								Identities = 11/12 (91%), Positives = 12/12 (100%)					Identities = 9/12 (75%), Positives = 12/12 (100%)
Query: 742 DLVMYDQLSAAQK 754								Query: 3405 GETVEYFLTNLH 3416					Query: 2424 VLALAYLLNLCR 2435
++VMYDQ+SAAQK								GETVEYFLTN+H					V+ALAYL+N+CR
Sbjct: 223 EIVMYDQISAAQK 235								Sbjct: 165 GETVEYFLTNIH 176					Sbjct: 206 VIALAYLINICR 217
Score = 88 (45.3 bits)								Score = 65 (33.9 bits)					Score = 89 (45.8 bits)
Identities = 11/12 (91%), Positives = 12/12 (100%)								Identities = 8/8 (100%), Positives = 8/8 (100%)					Identities = 13/17 (76%), Positives = 15/17 (88%)
Query: 3271 CVAQDVLDAFKK 3282								Query: 2815 ENAEDWVK 2822					Query: 3638 DGQLVQSDRNPLQESNR 3654
CVAQDV+DAFKK								ENAEDWVK					DGQLVQS+ P+QESNR
Sbjct: 472 CVAQDVIDAFKK 483								Sbjct: 82 ENAEDWVK 89					Sbjct: 488 DGQLVQSNNRPIQESNR 504
Score = 65 (33.9 bits)
Identities = 8/8 (100%), Positives = 8/8 (100%)
Query: 638 YNDEDDEK 645
YNDEDDEK
Sbjct: 516 YNDEDDEK 523
SPX11
ID	m/z	Charge	Peak mW	Peptide mW	Delta (Da)	Delta (ppm)	Ladder Score	Log Likeli hood	Start	End	Protein	Sequence	Modifications	Subs titu tions	Reten tion Time (min)	Query Tool
S1-3.144	788.406	2	1574.8	1574.79	0.006476	4.11229	74.1936	453.988	1	16	Unspecified145	LSTNSNSVAPASVSNK			31.94	De-novo
S1-3.145	788.406	2	1574.8	1574.79	0.006476	4.11229	76.3441	453.745	1	16	Unspecified146	SLTNSNSVAPASVSNK			31.94	De-novo
S1-3.146	788.406	2	1574.8	1574.79	0.006476	4.11229	67.7419	451.034	1	16	Unspecified147	SNTLSNSVAPASVSNK			31.94	De-novo
S1-3.226	759.392	2	1516.77	1516.76	0.005376	3.54439	67.8161	153.283	1	15	Unspecified228	NAAAGNPTLADFLSR			46.52	De-novo
S1-3.227	759.392	2	1516.77	1516.76	0.005376	3.54439	65.5172	153.261	1	15	Unspecified229	ANAAGNPTLADFLSR			46.52	De-novo
S1-3.228	759.392	2	1516.77	1516.76	0.005376	3.54439	66.6667	147.883	1	15	Unspecified230	NAAAGNPTLADLFSR			46.52	De-novo
S1-3.10	792.379	2	1582.74	1582.74	0.005076	3.2071	74.0741	347.648	1	14	Unspecified10	HSSESGENVLPYHK			31.3	De-novo
S1-3.11	792.379	2	1582.74	1582.74	0.005076	3.2071	74.0741	344.586	1	14	Unspecified11	SHSESGENVLPYHK			31.3	De-novo
S1-3.12	792.379	2	1582.74	1582.74	0.005076	3.2071	74.0741	343.429	1	14	Unspecified12	HSDTSGENVLPYHK			31.3	De-novo
S1-3.122	905.937	2	1809.86	1809.85	0.004676	2.58363	58.5859	251.853	1	17	Unspecified122	TYGPGNPTNTLASQFDK			56.73	De-novo
S1-3.123	905.937	2	1809.86	1809.85	0.004676	2.58363	60	253.905	1	18	Unspecified123	TYGPGNPTNTLASAGFDK			56.73	De-novo
S1-3.124	905.937	2	1809.86	1809.85	0.004676	2.58363	56.5657	250.451	1	17	Unspecified124	YTGPGNPTNTLASQFDK			56.73	De-novo
S1-3.46	493.786	2	985.556	985.556	0.000576	0.584442	58.8235	166.759	1	9	Unspecified46	TLADANLLR			37.74	De-novo
S1-3.47	493.786	2	985.556	985.556	0.000476	0.482976	54.902	163.597	1	9	Unspecified47	LTADANLLR			37.74	De-novo
S1-3.208	829.932	2	1657.85	1657.84	0.010776	6.50003	57.6577	109.29	1	19	Unspecified210	GSAGAALANSNAAGSQLAK			32.93	De-novo
S1-3.209	829.932	2	1657.85	1657.84	0.010776	6.50003	57.6577	108.761	1	19	Unspecified211	GSAAGALANSNAAGSQLAK			32.93	De-novo
S1-3.210	829.932	2	1657.85	1657.84	0.010776	6.50003	59.4595	108.526	1	19	Unspecified212	SGAGAALANSNAAGSQLAK			32.93	De-novo
S1-3.43	714.835	2	1427.65	1427.65	0.006376	4.46609	72.4638	216.972	1	12	Unspecified172	YNGYLSNAHDFK			37.46	De-novo
S1-3.44	714.835	2	1427.65	1427.65	0.006376	4.46609	78.2609	214.199	1	12	Unspecified44	NYGYLSNAHDFK			37.46	De-novo
S1-3.45	714.835	2	1427.65	1427.65	0.006376	4.46609	63.7681	211.544	1	12	Unspecified45	YNGYLNSAHDFK			37.46	De-novo
S1-3.235	1169.57	2	2337.12	2337.11	0.010876	4.65361	38.7597	157.931	1	22	Unspecified237	NEGGENSGFDPLTVQLYDALAK			53.35	De-novo
S1-3.236	1169.57	2	2337.12	2337.11	0.010876	4.65361	38.7597	157.373	1	22	Unspecified238	NEGGENSGFDVPLTQLYDALAK			53.35	De-novo
S1-3.237	1169.57	2	2337.12	2337.11	0.010576	4.52524	37.9845	157.209	1	22	Unspecified239	NEGGENSGFVPLTDQLYDALAK			53.35	De-novo
S1-3.1	608.794	2	1215.57	1215.58	-0.011824	-9.72701	57.1429	61.9684	1	11	Unspecified1	QEQGQDALATR			27.78	De-novo
S1-3.2	608.794	2	1215.57	1215.58	-0.011824	-9.72701	52.1739	63.1699	1	12	Unspecified2	GAEQGQDALATR			27.78	De-novo
S1-3.3	608.794	2	1215.57	1215.58	-0.011824	-9.72701	57.1429	60.6497	1	11	Unspecified3	EQQGQDALATR			27.78	De-novo
Total Score: 642
Score = 107 (55.4 bits)								Score = 75 (39.4 bits)					Score = 75 (39.4 bits)
Identities = 16/16 (100%), Positives = 16/16 (100%)								Identities = 10/12 (83%), Positives = 11/12 (91%)					Identities = 11/12 (91%), Positives = 11/12 (91%)
Query: 2410 SLTNSNSVAPASVSNK 2425								Query: 3754 ANAAGNPTLADF 3765					Query: 124 SESGENVLPYHK 135
SLTNSNSVAPASVSNK								ANAAGNPT+A F					S SGENVLPYHK
Sbjct: 30 SLTNSNSVAPASVSNK 45								Sbjct: 108 ANAAGNPTIAXF 119					Sbjct: 56 SHSGENVLPYHK 67
Score = 64 (33.9 bits)								Score = 52 (27.9 bits)					Score = 51 (27.4 bits)
Identities = 9/9 (100%), Positives = 9/9 (100%)								Identities = 6/9 (66%), Positives = 9/9 (100%)					Identities = 7/9 (77%), Positives = 8/9 (88%)
Query: 2013 NTLASQFDK 2021								Query: 719 TLADANLLR 727					Query: 3454 GALANSNAA 3462
NTLASQFDK								T+A+ANL+R					GA+AN NAA
Sbjct: 75 NTLASQFDK 83								Sbjct: 95 TIANANLIR 103					Sbjct: 20 GAIANANAA 28
Score = 43 (23.3 bits)								Score = 92 (47.9 bits)					Score = 48 (25.9 bits)
Identities = 6/9 (66%), Positives = 7/9 (77%)								Identities = 12/12 (100%), Positives = 12/12 (100%)					Identities = 7/11 (63%), Positives = 10/11 (90%)
Query: 3435 ALANSNAAG 3443								Query: 693 NYGYLSNAHDFK 704					Query: 3892 PLTQLYDALAK 3902
A+ N NAAG								NYGYLSNAHDFK					P+T LY+A+AK
Sbjct: 104 AIGNANAAG 112								Sbjct: 201 NYGYLSNAHDFK 212					Sbjct: 224 PITFLYNAIAK 234
Score = 35 (19.3 bits)
Identities = 5/6 (83%), Positives = 5/6 (83%)
Query: 3 QGQDAL 8
QGQD L
Sbjct: 189 QGQDSL 194
SPX12
ID	m/z	Charge	Peak mW	Peptide mW	Delta (Da)	Delta (ppm)	Ladder Score	Log Likeli hood	Start	End	Protein	Sequence	Modifications	Subs titu tions	Reten tion Time (min)	Query Tool
S1-3.36	728.887	2	1455.76	1455.76	0.001976	1.35737	66.6667	55.9869	1	13	Unspecified36	TLNLDGEPLSLER			25.18	De-novo
S1-3.37	728.887	2	1455.76	1455.76	0.001976	1.35737	58.6667	55.1123	1	13	Unspecified37	TLNLDGELPSLER			25.18	De-novo
S1-3.41	669.383	2	1336.75	1336.76	-0.009524	-7.12469	57.971	67.2857	1	12	Unspecified41	LLVPPENSVLEK			23.36	De-novo
S1-3.25	746.378	2	1490.74	1490.74	7.6e-05	0.0509814	50.6667	76.5988	1	13	Unspecified25	DTLAETCLTNVVR	Carbamidomethyl C	7	22.21	De-novo
S1-3.26	746.378	2	1490.74	1490.74	7.6e-05	0.0509814	53.3333	76.381	1	13	Unspecified26	TDLAETCLTNVVR	Carbamidomethyl C	7	22.21	De-novo
S1-3.27	746.378	2	1490.74	1490.74	7.6e-05	0.0509814	53.3333	75.8223	1	13	Unspecified27	SELAETCLTNVVR	Carbamidomethyl C	7	22.21	De-novo
S1-3.1	778.376	2	1554.74	1554.75	-0.010324	-6.64031	51.8519	78.306	1	14	Unspecified1	NPNMNVHLGTTSLR	Deamidation N	3 / 5	18.57	De-novo
S1-3.2	778.376	2	1554.74	1554.75	-0.010324	-6.64031	51.8519	76.6403	1	14	Unspecified2	NPNMDVHLGTTSLR	Deamidation N	3	18.57	De-novo
S1-3.3	778.376	2	1554.74	1554.74	-0.002824	-1.81638	65.4321	78.5281	1	14	Unspecified3	NNNNDVHLGTTSLR	Deamidation N	3	18.57	De-novo
S1-3.30	669.888	2	1337.76	1337.71	0.051676	38.6302	47.8261	60.1038	1	12	Unspecified30	EVPLDGHFVGLR			23.53	De-novo
S1-3.31	669.888	2	1337.76	1337.71	0.051676	38.6302	47.8261	60.7971	1	12	Unspecified31	EVPLNGHFVGLR	Deamidation N	5	23.53	De-novo
S1-3.32	669.888	2	1337.76	1337.71	0.051676	38.6302	50.7246	59.4054	1	12	Unspecified32	VEPLDGHFVGLR			23.53	De-novo
S1-3.13	599.786	2	1197.56	1197.57	-0.017124	-14.2989	44.9275	47.9456	1	12	Unspecified13	SGSGVGVHEVNR	Deamidation N	11	19.92	De-novo
S1-3.14	599.786	2	1197.56	1197.57	-0.017124	-14.2989	42.029	47.6955	1	12	Unspecified14	GSSGVGVHEVNR	Deamidation N	11	19.92	De-novo
S1-3.15	599.786	2	1197.56	1197.57	-0.017124	-14.2989	52.381	44.6204	1	11	Unspecified15	SGSNVVHEVDR			19.92	De-novo
S1-3.22	478.25	2	954.485	954.452	0.033476	35.0735	37.2549	39.556	1	9	Unspecified22	AADADHSLR			20.78	De-novo
S1-3.23	478.25	2	954.485	954.434	0.051176	53.6192	37.7778	39.367	1	8	Unspecified23	PCADHSLR	Carbamidomethyl C	2	20.78	De-novo
S1-3.24	478.25	2	954.485	954.5	-0.014224	-14.902	37.7778	37.1944	1	8	Unspecified24	TRADHSLR			20.78	De-novo
Total Score: 470
Score = 87 (45.3 bits)								Score = 82 (42.8 bits)					Score = 73 (38.3 bits)
Identities = 13/13 (100%), Positives = 13/13 (100%)								Identities = 12/12 (100%), Positives = 12/12 (100%)					Identities = 9/10 (90%), Positives = 10/10 (100%)
Query: 471 TLNLDGEPLSLER 483								Query: 532 LLVPPENSVLEK 543					Query: 319 AETCLTNVVR 328
TLNLDGEPLSLER								LLVPPENSVLEK					AETC+TNVVR
Sbjct: 397 TLNLDGEPLSLER 409								Sbjct: 588 LLVPPENSVLEK 599					Sbjct: 369 AETCITNVVR 378
Score = 71 (37.3 bits)								Score = 61 (32.3 bits)					Score = 54 (28.8 bits)
Identities = 8/14 (57%), Positives = 12/14 (85%)								Identities = 9/12 (75%), Positives = 9/12 (75%)					Identities = 7/7 (100%), Positives = 7/7 (100%)
Query: 31 NNNNDVHLGTTSLR 44								Query: 410 VEPLDGHFVGLR 421					Query: 217 VVHEVDR 223
+NN++VH+GTT R								VE LDGHFV R					VVHEVDR
Sbjct: 698 DNNDNVHIGTTTVR 711								Sbjct: 685 VETLDGHFVAVR 696					Sbjct: 581 VVHEVDR 587
Score = 42 (22.8 bits)
Identities = 6/6 (100%), Positives = 6/6 (100%)
Query: 291 ADHSLR 296
ADHSLR
Sbjct: 540 ADHSLR 545
SPX13
ID	m/z	Charge	Peak mW	Peptide mW	Delta (Da)	Delta (ppm)	Ladder Score	Log Likeli hood	Start	End	Protein	Sequence	Modifications	Subs titu tions	Reten tion Time (min)	Query Tool
S1-3.20	654.344	2	1306.67	1306.68	-0.004324	-3.30916	58.7302	61.9137	1	11	Unspecified20	TYLEQNLDLAK			25.01	De-novo
S1-3.21	654.344	2	1306.67	1306.68	-0.004324	-3.30916	49.2063	61.8279	1	11	Unspecified21	TYLEQNLDALK			25.01	De-novo
S1-3.22	654.344	2	1306.67	1306.68	-0.004324	-3.30916	52.1739	60.8324	1	12	Unspecified22	TYLEQGGLDLAK			25.01	De-novo
S1-3.9	587.329	2	1172.64	1172.64	0.001676	1.42925	41.2698	31.0092	1	11	Unspecified9	GSLDVVQSLQK			22.72	De-novo
S1-3.10	587.329	2	1172.64	1172.64	0.001676	1.42925	34.9206	31.1668	1	11	Unspecified10	GSLDVVQQSLK			22.72	De-novo
Total Score: 150
Score = 73 (38.1 bits)								Score = 77 (40.1 bits)
Identities = 11/11 (100%), Positives = 11/11 (100%)								Identities = 10/11 (90%), Positives = 11/11 (100%)
Query: 92 GSLDVVQSLQK 102								Query: 231 TYLEQNLDALK 241
GSLDVVQSLQK								TY+EQNLDALK
Sbjct: 497 GSLDVVQSLQK 507								Sbjct: 994 TYIEQNLDALK 1004
SPX14
ID	m/z	Charge	Peak mW	Peptide mW	Delta (Da)	Delta (ppm)	Ladder Score	Log Likeli hood	Start	End	Protein	Sequence	Modifications	Subs titu tions	Reten tion Time (min)	Query Tool
S1-3.34	678.366	2	1354.72	1354.72	-0.004124	-3.04417	48	42.133	1	13	Unspecified34	TLPVAASQDLQGR			30.54	De-novo
S1-3.35	678.366	2	1354.72	1354.72	-0.004124	-3.04417	56	41.7324	1	13	Unspecified35	TLPVAASQLDQGR			30.54	De-novo
S1-3.36	678.366	2	1354.72	1354.73	-0.015324	-11.3115	42.029	38.9504	1	12	Unspecified36	TLPVAASQQERR			30.54	De-novo
S1-3.25	685.378	2	1368.74	1368.74	0.004576	3.34323	70.3704	225.825	1	14	Unspecified25	GLNLANAVANDGLK			34.18	De-novo
S1-3.26	685.378	2	1368.74	1368.74	0.004576	3.34323	70.3704	226.237	1	14	Unspecified26	AVNLANAVANDGLK			34.18	De-novo
S1-3.27	685.378	2	1368.74	1368.74	0.004676	3.41629	70.3704	226.015	1	14	Unspecified27	GLNLANAVANDVAK			34.18	De-novo
S1-3.28	1122.48	2	2242.95	2243.03	-0.076124	-33.9381	35.7724	127.357	1	21	Unspecified28	YPGDGPTNGLLLPYYTDSDGK	Deamidation N	8	34.75	De-novo
S1-3.29	1122.48	2	2242.95	2242.93	0.017876	7.96992	39.3162	127.246	1	20	Unspecified29	YPGDGPYTFNSPYYTDSDGK			34.75	De-novo
S1-3.30	1122.48	2	2242.95	2243.03	-0.076124	-33.9381	35.7724	125.471	1	21	Unspecified30	YPGDGPTDGLLLPYYTDSDGK			34.75	De-novo
S1-3.3	422.196	3	1263.56	1263.57	-0.008236	-6.51802	50.7937	80.9065	1	11	Unspecified3	NSLPFNTNDNK	Deamidation N	6	21	De-novo
S1-3.21	1165.01	2	2328	2328.24	-0.233424	-100.258	40.1709	144.637	1	20	Unspecified21	LNTLTNFYLPTTTLNLTNFK			32.08	De-novo
S1-3.22	1083.98	2	2165.95	2166.18	-0.231824	-107.02	43.8095	73.3826	1	18	Unspecified22	TLLNTNFKWVTLNLTNFK			32.24	De-novo
S1-3.23	1083.98	2	2165.95	2166.18	-0.231824	-107.02	38.0952	73.2993	1	18	Unspecified23	TLLNTNFKWVLTNLTNFK			32.24	De-novo
S1-3.24	1083.98	2	2165.95	2166.19	-0.239224	-110.435	41.9048	72.1603	1	18	Unspecified24	TLLNTNFRRTTLNLTNFK			32.24	De-novo
S1-3.28	1122.48	2	2242.95	2243.03	-0.076124	-33.9381	35.7724	127.357	1	21	Unspecified28	YPGDGPTNGLLLPYYTDSDGK	Deamidation N	8	34.75	De-novo
S1-3.29	1122.48	2	2242.95	2242.93	0.017876	7.96992	39.3162	127.246	1	20	Unspecified29	YPGDGPYTFNSPYYTDSDGK			34.75	De-novo
S1-3.30	1122.48	2	2242.95	2243.03	-0.076124	-33.9381	35.7724	125.471	1	21	Unspecified30	YPGDGPTDGLLLPYYTDSDGK			34.75	De-novo
S1-3.37	685.866	2	1369.72	1369.71	0.006776	4.94703	56.5217	45.6444	1	12	Unspecified37	HFLADANADRLK			30.25	De-novo
S1-3.38	685.866	2	1369.72	1369.7	0.017976	13.1241	54.6667	47.8135	1	13	Unspecified38	HFLADAANVDGLK			30.25	De-novo
S1-3.39	685.866	2	1369.72	1369.7	0.017976	13.1241	64	47.5793	1	13	Unspecified39	HFLADANAVDGLK			30.25	De-novo
Total Score: 494
Score = 88 (45.8 bits)							Score = 74 (38.8 bits)						Score = 62 (32.8 bits)
Identities = 13/13 (100%), Positives = 13/13 (100%)							Identities = 10/12 (83%), Positives = 12/12 (100%)						Identities = 8/8 (100%), Positives = 8/8 (100%)
Query: 494 TLPVAASQLDQGR 506							Query: 303 NLANAVANDGLK 314						Query: 359 YYTDSDGK 366
TLPVAASQLDQGR							N+ANAVAN+GLK						YYTDSDGK
Sbjct: 395 TLPVAASQLDQGR 407							Sbjct: 307 NIANAVANNGLK 318						Sbjct: 160 YYTDSDGK 167
Score = 50 (26.8 bits)							Score = 49 (26.3 bits)						Score = 49 (26.3 bits)
Identities = 6/7 (85%), Positives = 7/7 (100%)							Identities = 5/8 (62%), Positives = 8/8 (100%)						Identities = 7/13 (53%), Positives = 9/13 (69%)
Query: 20 PFNTNDN 26							Query: 235 TLNLTNFK 242						Query: 369 PGDGPYTFNSPYY 381
PF+TNDN							T+N+TN+K						PG+G Y + PYY
Sbjct: 174 PFDTNDN 180							Sbjct: 297 TINITNYK 304						Sbjct: 247 PGEGTYNYSIPYY 259
Score = 46 (24.8 bits)							Score = 41 (22.3 bits)						Score = 35 (19.3 bits)
Identities = 6/7 (85%), Positives = 7/7 (100%)							Identities = 6/8 (75%), Positives = 7/8 (87%)						Identities = 4/7 (57%), Positives = 7/7 (100%)
Query: 318 NLANAVA 324							Query: 551 ADANAVDG 558						Query: 550 LADANAV 556
N+ANAVA							A+ NAVDG						+A+ANA+
Sbjct: 566 NIANAVA 572							Sbjct: 276 ANGNAVDG 283						Sbjct: 487 IANANAI 493
